# Supplementary material for: Community dynamics during de novo colonization of the nascent peri-implant sulcus
Source: Int J Oral Sci. 2025 Apr 29;17:37. doi: 10.1038/s41368-025-00367-7 (PMC12041454; doi:10.1038/s41368-025-00367-7)
Supplement: Supplementary file 6 — Supplementary Table 3: Data supporting Figure 4 D - Extended local similarity analysis [file 41368_2025_367_MOESM6_ESM.txt]

Supplementary Table 3. Figure 4 D - Extended local similarity analysis.
X	X is pioneer	Y	Y_is_pioneer	LS	lowCI	upCI	Ys	Xs	Len	Delay	P
Bacteroides pyogenes	yes	Abiotrophia defectiva	yes	-0.915967	-0.915967	-0.915967	2	1	5	1	0.021
Bacteroides pyogenes	yes	Abiotrophia defectiva	yes	-0.915967	-0.915967	-0.915967	2	1	5	1	0.015
Bifidobacterium animalis	No	Abiotrophia defectiva	yes	0.915967	0.915967	0.915967	2	1	5	1	0.022
Bifidobacterium animalis	No	Abiotrophia defectiva	yes	0.915967	0.915967	0.915967	2	1	5	1	0.016
Corynebacterium coyleae	No	Abiotrophia defectiva	yes	0.915967	0.915967	0.915967	2	1	5	1	0.019
Corynebacterium coyleae	No	Abiotrophia defectiva	yes	0.915967	0.915967	0.915967	2	1	5	1	0.009
Corynebacterium diphtheriae	No	Abiotrophia defectiva	yes	0.915967	0.915967	0.915967	2	1	5	1	0.022
Corynebacterium diphtheriae	No	Abiotrophia defectiva	yes	0.915967	0.915967	0.915967	2	1	5	1	0.013
Corynebacterium minutissimum	No	Abiotrophia defectiva	yes	0.915967	0.915967	0.915967	2	1	5	1	0.027
Corynebacterium minutissimum	No	Abiotrophia defectiva	yes	0.915967	0.915967	0.915967	2	1	5	1	0.01
Mycobacterium leprae	No	Abiotrophia defectiva	yes	0.866065	0.866065	0.866065	2	1	5	1	0.036
Prevotella denticola	yes	Abiotrophia defectiva	yes	-0.915967	-0.915967	-0.915967	2	1	5	1	0.033
Prevotella denticola	yes	Abiotrophia defectiva	yes	-0.915967	-0.915967	-0.915967	2	1	5	1	0.019
Prevotella multiformis	No	Abiotrophia defectiva	yes	-0.915967	-0.915967	-0.915967	2	1	5	1	0.024
Prevotella multiformis	No	Abiotrophia defectiva	yes	-0.915967	-0.915967	-0.915967	2	1	5	1	0.011
Prevotella oulorum	yes	Abiotrophia defectiva	yes	-0.989144	-0.989144	-0.989144	2	1	5	1	0.006
Prevotella oulorum	yes	Abiotrophia defectiva	yes	-0.989144	-0.989144	-0.989144	2	1	5	1	0.004
Streptococcus mitis	yes	Abiotrophia defectiva	yes	-0.866065	-0.866065	-0.866065	2	1	5	1	0.045
Streptococcus pneumoniae	yes	Abiotrophia defectiva	yes	-0.939242	-0.939242	-0.939242	2	1	5	1	0.026
Streptococcus pneumoniae	yes	Abiotrophia defectiva	yes	-0.939242	-0.939242	-0.939242	2	1	5	1	0.021
Anaerococcus prevotii	yes	Absconditabacteria SR1 G-1 bacterium HMT 874	yes	0.989144	0.989144	0.989144	2	1	5	1	0.007
Anaerococcus prevotii	yes	Absconditabacteria SR1 G-1 bacterium HMT 874	yes	0.989144	0.989144	0.989144	2	1	5	1	0.006
Anaerococcus tetradius	No	Absconditabacteria SR1 G-1 bacterium HMT 874	yes	0.967431	0.967431	0.967431	2	1	5	1	0.008
Anaerococcus tetradius	No	Absconditabacteria SR1 G-1 bacterium HMT 874	yes	0.967431	0.967431	0.967431	2	1	5	1	0.005
Haemophilus parahaemolyticus	No	Absconditabacteria SR1 G-1 bacterium HMT 874	yes	0.894254	0.894254	0.894254	2	1	5	1	0.043
Haemophilus parahaemolyticus	No	Absconditabacteria SR1 G-1 bacterium HMT 874	yes	0.894254	0.894254	0.894254	2	1	5	1	0.036
Haemophilus paraphrohaemolyticus	No	Absconditabacteria SR1 G-1 bacterium HMT 874	yes	0.894254	0.894254	0.894254	2	1	5	1	0.037
Haemophilus paraphrohaemolyticus	No	Absconditabacteria SR1 G-1 bacterium HMT 874	yes	0.894254	0.894254	0.894254	2	1	5	1	0.031
Lactobacillus johnsonii	yes	Absconditabacteria SR1 G-1 bacterium HMT 874	yes	0.967431	0.967431	0.967431	2	1	5	1	0.008
Lactobacillus johnsonii	yes	Absconditabacteria SR1 G-1 bacterium HMT 874	yes	0.967431	0.967431	0.967431	2	1	5	1	0.011
Lawsonella clevelandensis	No	Absconditabacteria SR1 G-1 bacterium HMT 874	yes	-0.904842	-0.904842	-0.904842	2	1	5	1	0.04
Lawsonella clevelandensis	No	Absconditabacteria SR1 G-1 bacterium HMT 874	yes	-0.904842	-0.904842	-0.904842	2	1	5	1	0.041
Megasphaera micronuciformis	No	Absconditabacteria SR1 G-1 bacterium HMT 874	yes	-0.866065	-0.866065	-0.866065	2	1	5	1	0.025
Segetibacter aerophilus	No	Absconditabacteria SR1 G-1 bacterium HMT 874	yes	0.989144	0.989144	0.989144	2	1	5	1	0.004
Segetibacter aerophilus	No	Absconditabacteria SR1 G-1 bacterium HMT 874	yes	0.989144	0.989144	0.989144	2	1	5	1	0.003
Selenomonas sp. HMT 478	yes	Absconditabacteria SR1 G-1 bacterium HMT 874	yes	0.870978	0.870978	0.870978	2	1	5	1	0.048
Streptococcus oralis subsp. oralis	yes	Absconditabacteria SR1 G-1 bacterium HMT 874	yes	0.894254	0.894254	0.894254	2	1	5	1	0.04
Streptococcus oralis subsp. oralis	yes	Absconditabacteria SR1 G-1 bacterium HMT 874	yes	0.894254	0.894254	0.894254	2	1	5	1	0.029
Streptococcus pneumoniae	yes	Absconditabacteria SR1 G-1 bacterium HMT 874	yes	0.883129	0.883129	0.883129	2	1	5	1	0.044
Streptococcus pneumoniae	yes	Absconditabacteria SR1 G-1 bacterium HMT 874	yes	0.883129	0.883129	0.883129	2	1	5	1	0.045
Streptococcus sp. HMT 064	No	Absconditabacteria SR1 G-1 bacterium HMT 874	yes	0.894254	0.894254	0.894254	2	1	5	1	0.045
Streptococcus sp. HMT 064	No	Absconditabacteria SR1 G-1 bacterium HMT 874	yes	0.894254	0.894254	0.894254	2	1	5	1	0.027
Acidipropionibacterium acidifaciens	No	Acidovorax caeni	no	0.881835	0.881835	0.881835	3	1	4	2	0.049
Bifidobacterium dentium	No	Acidovorax caeni	no	0.90511	0.90511	0.90511	3	1	4	2	0.025
Kocuria rhizophila	No	Acidovorax caeni	no	0.90511	0.90511	0.90511	3	1	4	2	0.026
Lactobacillus crispatus	yes	Acidovorax caeni	no	-0.915967	-0.915967	-0.915967	2	1	5	1	0.013
Lactobacillus crispatus	yes	Acidovorax caeni	no	-0.915967	-0.915967	-0.915967	2	1	5	1	0.028
Prevotella bivia	yes	Acidovorax caeni	no	-0.90511	-0.90511	-0.90511	3	1	4	2	0.033
Prevotella sp. HMT 314	yes	Acidovorax caeni	no	-0.90511	-0.90511	-0.90511	3	1	4	2	0.036
Prevotella sp. HMT 314	yes	Acidovorax caeni	no	-0.90511	-0.90511	-0.90511	3	1	4	2	0.047
Pseudoramibacter alactolyticus	No	Acidovorax caeni	no	-0.881835	-0.881835	-0.881835	3	2	4	1	0.045
Schaalia sp. HMT 180	No	Acidovorax caeni	no	-0.866065	-0.866065	-0.866065	2	1	5	1	0.044
Streptococcus pyogenes	yes	Acidovorax caeni	no	-0.915967	-0.915967	-0.915967	2	1	5	1	0.012
Streptococcus pyogenes	yes	Acidovorax caeni	no	-0.915967	-0.915967	-0.915967	2	1	5	1	0.037
Streptococcus sobrinus	No	Acidovorax caeni	no	0.90511	0.90511	0.90511	3	1	4	2	0.029
Alloprevotella rava	No	Acidovorax temperans	no	0.915967	0.915967	0.915967	2	1	5	1	0.01
Alloprevotella rava	No	Acidovorax temperans	no	0.915967	0.915967	0.915967	2	1	5	1	0.029
Alloprevotella tannerae	yes	Acidovorax temperans	no	0.915967	0.915967	0.915967	2	1	5	1	0.012
Alloprevotella tannerae	yes	Acidovorax temperans	no	0.915967	0.915967	0.915967	2	1	5	1	0.028
Bacteroides heparinolyticus	No	Acidovorax temperans	no	0.915967	0.915967	0.915967	2	1	5	1	0.013
Bacteroides heparinolyticus	No	Acidovorax temperans	no	0.915967	0.915967	0.915967	2	1	5	1	0.018
Lachnospiraceae G-2 bacterium HMT 096	yes	Acidovorax temperans	no	0.915967	0.915967	0.915967	2	1	5	1	0.013
Lachnospiraceae G-2 bacterium HMT 096	yes	Acidovorax temperans	no	0.915967	0.915967	0.915967	2	1	5	1	0.014
Lachnospiraceae G-2 bacterium HMT 096	yes	Acidovorax temperans	no	0.915967	0.915967	0.915967	2	1	5	1	0.021
Lachnospiraceae G-2 bacterium HMT 096	yes	Acidovorax temperans	no	0.915967	0.915967	0.915967	2	1	5	1	0.025
Lactobacillus crispatus	yes	Acidovorax temperans	no	-0.866065	-0.866065	-0.866065	2	1	5	1	0.033
Prevotella buccae	yes	Acidovorax temperans	no	0.894254	0.894254	0.894254	2	1	5	1	0.025
Prevotella buccae	yes	Acidovorax temperans	no	0.894254	0.894254	0.894254	2	1	5	1	0.038
Prevotella enoeca	yes	Acidovorax temperans	no	0.892691	0.892691	0.892691	2	1	5	1	0.032
Prevotella pallens	yes	Acidovorax temperans	no	0.915967	0.915967	0.915967	2	1	5	1	0.012
Prevotella pallens	yes	Acidovorax temperans	no	0.915967	0.915967	0.915967	2	1	5	1	0.017
Prevotella pleuritidis	yes	Acidovorax temperans	no	0.915967	0.915967	0.915967	2	1	5	1	0.02
Prevotella pleuritidis	yes	Acidovorax temperans	no	0.915967	0.915967	0.915967	2	1	5	1	0.021
Saccharibacteria TM7 G-1 bacterium HMT 349	No	Acidovorax temperans	no	0.892691	0.892691	0.892691	2	1	5	1	0.036
Saccharibacteria TM7 G-1 bacterium HMT 349	No	Acidovorax temperans	no	0.892691	0.892691	0.892691	2	1	5	1	0.042
Schaalia sp. HMT 180	No	Acidovorax temperans	no	-0.915967	-0.915967	-0.915967	2	1	5	1	0.012
Schaalia sp. HMT 180	No	Acidovorax temperans	no	-0.915967	-0.915967	-0.915967	2	1	5	1	0.027
Streptococcus pyogenes	yes	Acidovorax temperans	no	-0.866065	-0.866065	-0.866065	2	1	5	1	0.034
Anaerococcus octavius	yes	Acinetobacter baumannii	yes	0.892691	0.892691	0.892691	2	1	5	1	0.04
Rothia mucilaginosa	yes	Acinetobacter baumannii	yes	0.881835	0.881835	0.881835	3	1	4	2	0.029
Rothia mucilaginosa	yes	Acinetobacter baumannii	yes	0.881835	0.881835	0.881835	3	1	4	2	0.034
Selenomonas sp. HMT 133	No	Acinetobacter baumannii	yes	-0.866065	-0.866065	-0.866065	2	1	5	1	0.045
Streptococcus australis	yes	Acinetobacter baumannii	yes	0.881835	0.881835	0.881835	3	1	4	2	0.035
Streptococcus australis	yes	Acinetobacter baumannii	yes	0.881835	0.881835	0.881835	3	1	4	2	0.031
Veillonella denticariosi	yes	Acinetobacter baumannii	yes	0.881835	0.881835	0.881835	3	1	4	2	0.027
Veillonella denticariosi	yes	Acinetobacter baumannii	yes	0.881835	0.881835	0.881835	3	1	4	2	0.026
Actinomyces naeslundii	No	Acinetobacter junii	no	-0.894254	-0.894254	-0.894254	2	1	5	1	0.045
Actinomyces naeslundii	No	Acinetobacter junii	no	-0.894254	-0.894254	-0.894254	2	1	5	1	0.048
Alloprevotella sp. HMT 473	No	Acinetobacter junii	no	0.883129	0.883129	0.883129	2	1	5	1	0.041
Alloprevotella sp. HMT 473	No	Acinetobacter junii	no	0.883129	0.883129	0.883129	2	1	5	1	0.046
Kingella kingae	yes	Acinetobacter junii	no	-0.894254	-0.894254	-0.894254	2	1	5	1	0.046
Mycoplasma salivarium	yes	Acinetobacter junii	no	0.883129	0.883129	0.883129	2	1	5	1	0.038
Peptidiphaga gingivicola	No	Acinetobacter junii	no	-0.90511	-0.90511	-0.90511	3	1	4	2	0.034
Schaalia sp. HMT 877	No	Acinetobacter junii	no	-0.90511	-0.90511	-0.90511	3	1	4	2	0.018
Slackia exigua	No	Acinetobacter junii	no	0.883129	0.883129	0.883129	2	1	5	1	0.048
Streptococcus agalactiae	yes	Acinetobacter junii	no	-0.915967	-0.915967	-0.915967	2	1	5	1	0.019
Streptococcus agalactiae	yes	Acinetobacter junii	no	-0.915967	-0.915967	-0.915967	2	1	5	1	0.013
Streptococcus lactarius	yes	Acinetobacter junii	no	-0.894254	-0.894254	-0.894254	2	1	5	1	0.048
Streptococcus sinensis	yes	Acinetobacter junii	no	-0.894254	-0.894254	-0.894254	2	1	5	1	0.04
Streptococcus sinensis	yes	Acinetobacter junii	no	-0.894254	-0.894254	-0.894254	2	1	5	1	0.045
Alloprevotella rava	No	Acinetobacter radioresistens	no	0.967431	0.967431	0.967431	2	1	5	1	0.02
Alloprevotella rava	No	Acinetobacter radioresistens	no	0.967431	0.967431	0.967431	2	1	5	1	0.008
Alloprevotella tannerae	yes	Acinetobacter radioresistens	no	0.967431	0.967431	0.967431	2	1	5	1	0.004
Alloprevotella tannerae	yes	Acinetobacter radioresistens	no	0.967431	0.967431	0.967431	2	1	5	1	0.003
Bacteroides heparinolyticus	No	Acinetobacter radioresistens	no	0.967431	0.967431	0.967431	2	1	5	1	0.006
Bacteroides heparinolyticus	No	Acinetobacter radioresistens	no	0.967431	0.967431	0.967431	2	1	5	1	0.008
Bacteroides zoogleoformans	yes	Acinetobacter radioresistens	no	0.883129	0.883129	0.883129	2	1	5	1	0.046
Dermabacter hominis	No	Acinetobacter radioresistens	no	0.881835	0.881835	0.881835	3	1	4	2	0.044
Lachnospiraceae G-2 bacterium HMT 096	yes	Acinetobacter radioresistens	no	0.967431	0.967431	0.967431	2	1	5	1	0.014
Lachnospiraceae G-2 bacterium HMT 096	yes	Acinetobacter radioresistens	no	0.967431	0.967431	0.967431	2	1	5	1	0.013
Lachnospiraceae G-2 bacterium HMT 096	yes	Acinetobacter radioresistens	no	0.967431	0.967431	0.967431	2	1	5	1	0.009
Lachnospiraceae G-2 bacterium HMT 096	yes	Acinetobacter radioresistens	no	0.967431	0.967431	0.967431	2	1	5	1	0.01
Lacticaseibacillus paracasei	No	Acinetobacter radioresistens	no	0.881835	0.881835	0.881835	3	1	4	2	0.042
Lactobacillus jensenii	yes	Acinetobacter radioresistens	no	-0.915967	-0.915967	-0.915967	2	1	5	1	0.021
Lactobacillus jensenii	yes	Acinetobacter radioresistens	no	-0.915967	-0.915967	-0.915967	2	1	5	1	0.022
Lactococcus lactis	yes	Acinetobacter radioresistens	no	0.881835	0.881835	0.881835	3	1	4	2	0.042
Limosilactobacillus fermentum	yes	Acinetobacter radioresistens	no	0.881835	0.881835	0.881835	3	1	4	2	0.041
Mycoplasma salivarium	yes	Acinetobacter radioresistens	no	0.939242	0.939242	0.939242	2	1	5	1	0.019
Mycoplasma salivarium	yes	Acinetobacter radioresistens	no	0.939242	0.939242	0.939242	2	1	5	1	0.015
Oribacterium sp. HMT 102	No	Acinetobacter radioresistens	no	0.883129	0.883129	0.883129	2	1	5	1	0.049
Peptostreptococcaceae G-6 Eubacterium minutum	No	Acinetobacter radioresistens	no	0.904842	0.904842	0.904842	2	1	5	1	0.034
Peptostreptococcaceae G-6 Eubacterium minutum	No	Acinetobacter radioresistens	no	0.904842	0.904842	0.904842	2	1	5	1	0.036
Phocaeicola abscessus	yes	Acinetobacter radioresistens	no	0.883129	0.883129	0.883129	2	1	5	1	0.049
Prevotella buccae	yes	Acinetobacter radioresistens	no	0.989144	0.989144	0.989144	2	1	5	1	0.003
Prevotella buccae	yes	Acinetobacter radioresistens	no	0.989144	0.989144	0.989144	2	1	5	1	0.004
Prevotella enoeca	yes	Acinetobacter radioresistens	no	0.894254	0.894254	0.894254	2	1	5	1	0.037
Prevotella enoeca	yes	Acinetobacter radioresistens	no	0.894254	0.894254	0.894254	2	1	5	1	0.026
Prevotella pallens	yes	Acinetobacter radioresistens	no	0.967431	0.967431	0.967431	2	1	5	1	0.011
Prevotella pallens	yes	Acinetobacter radioresistens	no	0.967431	0.967431	0.967431	2	1	5	1	0.011
Prevotella pleuritidis	yes	Acinetobacter radioresistens	no	0.967431	0.967431	0.967431	2	1	5	1	0.007
Prevotella pleuritidis	yes	Acinetobacter radioresistens	no	0.967431	0.967431	0.967431	2	1	5	1	0.007
Saccharibacteria TM7 G-1 bacterium HMT 349	No	Acinetobacter radioresistens	no	0.894254	0.894254	0.894254	2	1	5	1	0.029
Saccharibacteria TM7 G-1 bacterium HMT 349	No	Acinetobacter radioresistens	no	0.894254	0.894254	0.894254	2	1	5	1	0.026
Schaalia sp. HMT 180	No	Acinetobacter radioresistens	no	-0.967431	-0.967431	-0.967431	2	1	5	1	0.018
Schaalia sp. HMT 180	No	Acinetobacter radioresistens	no	-0.967431	-0.967431	-0.967431	2	1	5	1	0.01
Streptococcus downei	No	Acinetobacter radioresistens	no	-0.904842	-0.904842	-0.904842	2	1	5	1	0.033
Streptococcus downei	No	Acinetobacter radioresistens	no	-0.904842	-0.904842	-0.904842	2	1	5	1	0.04
Actinomyces sp. HMT 175	yes	Actinomyces dentalis	yes	0.894254	0.894254	0.894254	2	1	5	1	0.041
Actinomyces sp. HMT 175	yes	Actinomyces dentalis	yes	0.894254	0.894254	0.894254	2	1	5	1	0.039
Actinomyces viscosus	yes	Actinomyces dentalis	yes	0.894254	0.894254	0.894254	2	1	5	1	0.044
Actinomyces viscosus	yes	Actinomyces dentalis	yes	0.894254	0.894254	0.894254	2	1	5	1	0.029
Clostridiales F-3G-1 bacterium HMT 876	yes	Actinomyces dentalis	yes	0.894254	0.894254	0.894254	2	1	5	1	0.041
Clostridiales F-3G-1 bacterium HMT 876	yes	Actinomyces dentalis	yes	0.894254	0.894254	0.894254	2	1	5	1	0.025
Corynebacterium simulans	yes	Actinomyces dentalis	yes	0.894254	0.894254	0.894254	2	1	5	1	0.029
Corynebacterium simulans	yes	Actinomyces dentalis	yes	0.894254	0.894254	0.894254	2	1	5	1	0.02
Desulfovibrio fairfieldensis	yes	Actinomyces dentalis	yes	0.894254	0.894254	0.894254	2	1	5	1	0.045
Desulfovibrio fairfieldensis	yes	Actinomyces dentalis	yes	0.894254	0.894254	0.894254	2	1	5	1	0.02
Neisseria cinerea	No	Actinomyces dentalis	yes	0.894254	0.894254	0.894254	2	1	5	1	0.047
Neisseria cinerea	No	Actinomyces dentalis	yes	0.894254	0.894254	0.894254	2	1	5	1	0.029
Prevotella oulorum	yes	Actinomyces dentalis	yes	0.883129	0.883129	0.883129	2	1	5	1	0.048
Prevotella oulorum	yes	Actinomyces dentalis	yes	0.883129	0.883129	0.883129	2	1	5	1	0.046
Chlamydia pneumoniae	No	Actinomyces gerencseriae	no	0.90511	0.90511	0.90511	3	1	4	2	0.045
Lancefieldella sp. HMT 199	No	Actinomyces gerencseriae	no	-0.90511	-0.90511	-0.90511	3	2	4	1	0.023
Schaalia cardiffensis	No	Actinomyces gerencseriae	no	0.90511	0.90511	0.90511	3	1	4	2	0.036
Streptococcus anginosus	yes	Actinomyces gerencseriae	no	-0.90511	-0.90511	-0.90511	3	1	4	2	0.039
Arcanobacterium haemolyticum	No	Actinomyces graevenitzii	no	0.892691	0.892691	0.892691	2	1	5	1	0.036
Peptidiphaga gingivicola	No	Actinomyces graevenitzii	no	-0.90511	-0.90511	-0.90511	3	1	4	2	0.019
Peptoniphilus sp. HMT 375	yes	Actinomyces graevenitzii	no	-0.881835	-0.881835	-0.881835	3	2	4	1	0.047
Schaalia sp. HMT 877	No	Actinomyces graevenitzii	no	-0.90511	-0.90511	-0.90511	3	1	4	2	0.034
Schaalia sp. HMT 877	No	Actinomyces graevenitzii	no	-0.90511	-0.90511	-0.90511	3	1	4	2	0.046
Actinomyces sp. HMT 169	yes	Actinomyces israelii	no	-0.90511	-0.90511	-0.90511	3	2	4	1	0.041
Actinomyces sp. HMT 169	yes	Actinomyces israelii	no	-0.90511	-0.90511	-0.90511	3	2	4	1	0.037
Actinomyces timonensis	No	Actinomyces israelii	no	-0.978287	-0.978287	-0.978287	3	1	4	2	0.008
Actinomyces timonensis	No	Actinomyces israelii	no	-0.978287	-0.978287	-0.978287	3	1	4	2	0.017
Haemophilus ducreyi	No	Actinomyces israelii	no	-0.90511	-0.90511	-0.90511	3	2	4	1	0.038
Jonquetella anthropi	No	Actinomyces israelii	no	0.90511	0.90511	0.90511	3	2	4	1	0.049
Jonquetella anthropi	No	Actinomyces israelii	no	0.90511	0.90511	0.90511	3	2	4	1	0.034
Kingella denitrificans	yes	Actinomyces israelii	no	-0.90511	-0.90511	-0.90511	3	2	4	1	0.049
Kingella denitrificans	yes	Actinomyces israelii	no	-0.90511	-0.90511	-0.90511	3	2	4	1	0.041
Lautropia mirabilis	yes	Actinomyces israelii	no	-0.904842	-0.904842	-0.904842	2	1	5	1	0.049
Leptotrichia sp. HMT 417	yes	Actinomyces israelii	no	-0.90511	-0.90511	-0.90511	3	1	4	2	0.045
Leptotrichia sp. HMT 417	yes	Actinomyces israelii	no	-0.90511	-0.90511	-0.90511	3	1	4	2	0.043
Mitsuokella sp. HMT 131	No	Actinomyces israelii	no	0.978287	0.978287	0.978287	3	1	4	2	0.017
Mitsuokella sp. HMT 131	No	Actinomyces israelii	no	0.978287	0.978287	0.978287	3	1	4	2	0.01
Neisseria elongata	yes	Actinomyces israelii	no	-0.90511	-0.90511	-0.90511	3	2	4	1	0.038
Neisseria elongata	yes	Actinomyces israelii	no	-0.90511	-0.90511	-0.90511	3	2	4	1	0.043
Neisseria gonorrhoeae	No	Actinomyces israelii	no	-0.90511	-0.90511	-0.90511	3	2	4	1	0.035
Neisseria gonorrhoeae	No	Actinomyces israelii	no	-0.90511	-0.90511	-0.90511	3	2	4	1	0.044
Neisseria lactamica	yes	Actinomyces israelii	no	-0.90511	-0.90511	-0.90511	3	2	4	1	0.043
Neisseria lactamica	yes	Actinomyces israelii	no	-0.90511	-0.90511	-0.90511	3	2	4	1	0.049
Schaalia lingnae	No	Actinomyces israelii	no	0.915967	0.915967	0.915967	2	1	5	1	0.023
Schaalia lingnae	No	Actinomyces israelii	no	0.915967	0.915967	0.915967	2	1	5	1	0.024
Streptococcus intermedius	yes	Actinomyces israelii	no	-0.978287	-0.978287	-0.978287	3	2	4	1	0.028
Streptococcus intermedius	yes	Actinomyces israelii	no	-0.978287	-0.978287	-0.978287	3	2	4	1	0.016
Streptococcus mutans	yes	Actinomyces israelii	no	-0.90511	-0.90511	-0.90511	3	2	4	1	0.042
Catonella morbi	No	Actinomyces johnsonii	no	0.881835	0.881835	0.881835	3	1	4	2	0.042
Limosilactobacillus vaginalis	No	Actinomyces johnsonii	no	-0.881835	-0.881835	-0.881835	3	1	4	2	0.047
Mogibacterium pumilum	No	Actinomyces johnsonii	no	-0.892691	-0.892691	-0.892691	2	1	5	1	0.045
Mogibacterium pumilum	No	Actinomyces johnsonii	no	-0.892691	-0.892691	-0.892691	2	1	5	1	0.041
Veillonella atypica	yes	Actinomyces johnsonii	no	-0.881835	-0.881835	-0.881835	3	1	4	2	0.043
Veillonella dispar	yes	Actinomyces johnsonii	no	-0.881835	-0.881835	-0.881835	3	1	4	2	0.041
Veillonella dispar	yes	Actinomyces johnsonii	no	-0.881835	-0.881835	-0.881835	3	1	4	2	0.028
Chlamydia pneumoniae	No	Actinomyces naeslundii	no	0.90511	0.90511	0.90511	3	1	4	2	0.043
Chlamydia pneumoniae	No	Actinomyces naeslundii	no	0.90511	0.90511	0.90511	3	1	4	2	0.045
Lancefieldella sp. HMT 199	No	Actinomyces naeslundii	no	-0.90511	-0.90511	-0.90511	3	2	4	1	0.045
Lancefieldella sp. HMT 199	No	Actinomyces naeslundii	no	-0.90511	-0.90511	-0.90511	3	2	4	1	0.042
Mogibacterium pumilum	No	Actinomyces naeslundii	no	-0.894254	-0.894254	-0.894254	2	1	5	1	0.04
Saccharibacteria TM7 G-7 bacterium HMT 987	No	Actinomyces naeslundii	no	-0.915967	-0.915967	-0.915967	2	1	5	1	0.027
Saccharibacteria TM7 G-7 bacterium HMT 987	No	Actinomyces naeslundii	no	-0.915967	-0.915967	-0.915967	2	1	5	1	0.018
Schaalia cardiffensis	No	Actinomyces naeslundii	no	0.90511	0.90511	0.90511	3	1	4	2	0.043
Schaalia cardiffensis	No	Actinomyces naeslundii	no	0.90511	0.90511	0.90511	3	1	4	2	0.044
Schaalia sp. HMT 178	No	Actinomyces naeslundii	no	0.915967	0.915967	0.915967	2	1	5	1	0.023
Schaalia sp. HMT 178	No	Actinomyces naeslundii	no	0.915967	0.915967	0.915967	2	1	5	1	0.013
Streptococcus anginosus	yes	Actinomyces naeslundii	no	-0.90511	-0.90511	-0.90511	3	1	4	2	0.047
Bacteroides pyogenes	yes	Actinomyces oricola	no	0.915967	0.915967	0.915967	2	1	5	1	0.031
Bacteroides pyogenes	yes	Actinomyces oricola	no	0.915967	0.915967	0.915967	2	1	5	1	0.019
Bifidobacterium animalis	No	Actinomyces oricola	no	-0.915967	-0.915967	-0.915967	2	1	5	1	0.021
Bifidobacterium animalis	No	Actinomyces oricola	no	-0.915967	-0.915967	-0.915967	2	1	5	1	0.011
Corynebacterium coyleae	No	Actinomyces oricola	no	-0.915967	-0.915967	-0.915967	2	1	5	1	0.026
Corynebacterium coyleae	No	Actinomyces oricola	no	-0.915967	-0.915967	-0.915967	2	1	5	1	0.014
Corynebacterium diphtheriae	No	Actinomyces oricola	no	-0.915967	-0.915967	-0.915967	2	1	5	1	0.027
Corynebacterium diphtheriae	No	Actinomyces oricola	no	-0.915967	-0.915967	-0.915967	2	1	5	1	0.017
Corynebacterium minutissimum	No	Actinomyces oricola	no	-0.915967	-0.915967	-0.915967	2	1	5	1	0.022
Corynebacterium minutissimum	No	Actinomyces oricola	no	-0.915967	-0.915967	-0.915967	2	1	5	1	0.014
Mycobacterium leprae	No	Actinomyces oricola	no	-0.866065	-0.866065	-0.866065	2	1	5	1	0.032
Prevotella denticola	yes	Actinomyces oricola	no	0.915967	0.915967	0.915967	2	1	5	1	0.028
Prevotella denticola	yes	Actinomyces oricola	no	0.915967	0.915967	0.915967	2	1	5	1	0.02
Prevotella multiformis	No	Actinomyces oricola	no	0.915967	0.915967	0.915967	2	1	5	1	0.019
Prevotella multiformis	No	Actinomyces oricola	no	0.915967	0.915967	0.915967	2	1	5	1	0.021
Prevotella oulorum	yes	Actinomyces oricola	no	0.989144	0.989144	0.989144	2	1	5	1	0.002
Prevotella oulorum	yes	Actinomyces oricola	no	0.989144	0.989144	0.989144	2	1	5	1	0.003
Streptococcus pneumoniae	yes	Actinomyces oricola	no	0.939242	0.939242	0.939242	2	1	5	1	0.02
Streptococcus pneumoniae	yes	Actinomyces oricola	no	0.939242	0.939242	0.939242	2	1	5	1	0.021
Chlamydia pneumoniae	No	Actinomyces oris	yes	0.90511	0.90511	0.90511	3	1	4	2	0.028
Chlamydia pneumoniae	No	Actinomyces oris	yes	0.90511	0.90511	0.90511	3	1	4	2	0.042
Lancefieldella sp. HMT 199	No	Actinomyces oris	yes	-0.915967	-0.915967	-0.915967	2	1	5	1	0.012
Lancefieldella sp. HMT 199	No	Actinomyces oris	yes	-0.915967	-0.915967	-0.915967	2	1	5	1	0.034
Schaalia cardiffensis	No	Actinomyces oris	yes	0.90511	0.90511	0.90511	3	1	4	2	0.03
Schaalia cardiffensis	No	Actinomyces oris	yes	0.90511	0.90511	0.90511	3	1	4	2	0.049
Staphylococcus warneri	No	Actinomyces oris	yes	0.881835	0.881835	0.881835	3	1	4	2	0.044
Streptococcus anginosus	yes	Actinomyces oris	yes	-0.90511	-0.90511	-0.90511	3	1	4	2	0.038
Streptococcus anginosus	yes	Actinomyces oris	yes	-0.90511	-0.90511	-0.90511	3	1	4	2	0.029
Aggregatibacter actinomycetemcomitans	yes	Actinomyces radicidentis	no	-0.894254	-0.894254	-0.894254	2	1	5	1	0.042
Bradyrhizobium elkanii	No	Actinomyces radicidentis	no	-0.849265	-0.849265	-0.849265	2	1	5	1	0.046
Prevotella dentalis	yes	Actinomyces radicidentis	no	0.892691	0.892691	0.892691	2	1	5	1	0.047
Prevotella dentalis	yes	Actinomyces radicidentis	no	0.892691	0.892691	0.892691	2	1	5	1	0.035
Prevotella saccharolytica	yes	Actinomyces radicidentis	no	0.849265	0.849265	0.849265	2	1	5	1	0.048
Prevotella sp. HMT 317	yes	Actinomyces radicidentis	no	0.849265	0.849265	0.849265	2	1	5	1	0.049
Actinomyces timonensis	No	Actinomyces sp. HMT 169	yes	0.939242	0.939242	0.939242	2	1	5	1	0.03
Actinomyces timonensis	No	Actinomyces sp. HMT 169	yes	0.939242	0.939242	0.939242	2	1	5	1	0.024
Arthrospira platensis	No	Actinomyces sp. HMT 169	yes	0.90511	0.90511	0.90511	3	1	4	2	0.039
Centipeda periodontii	No	Actinomyces sp. HMT 169	yes	0.870978	0.870978	0.870978	3	1	3	2	0.045
Chlamydia pneumoniae	No	Actinomyces sp. HMT 169	yes	0.978287	0.978287	0.978287	3	1	4	2	0.023
Chlamydia pneumoniae	No	Actinomyces sp. HMT 169	yes	0.978287	0.978287	0.978287	3	1	4	2	0.007
Cryptobacterium curtum	No	Actinomyces sp. HMT 169	yes	0.90511	0.90511	0.90511	3	1	4	2	0.039
Lancefieldella sp. HMT 199	No	Actinomyces sp. HMT 169	yes	-0.989144	-0.989144	-0.989144	2	1	5	1	0.004
Lancefieldella sp. HMT 199	No	Actinomyces sp. HMT 169	yes	-0.989144	-0.989144	-0.989144	2	1	5	1	0.003
Mitsuokella sp. HMT 131	No	Actinomyces sp. HMT 169	yes	-0.939242	-0.939242	-0.939242	2	1	5	1	0.019
Mitsuokella sp. HMT 131	No	Actinomyces sp. HMT 169	yes	-0.939242	-0.939242	-0.939242	2	1	5	1	0.015
Schaalia cardiffensis	No	Actinomyces sp. HMT 169	yes	0.978287	0.978287	0.978287	3	1	4	2	0.013
Schaalia cardiffensis	No	Actinomyces sp. HMT 169	yes	0.978287	0.978287	0.978287	3	1	4	2	0.009
Staphylococcus warneri	No	Actinomyces sp. HMT 169	yes	0.90511	0.90511	0.90511	3	1	4	2	0.021
Streptococcus anginosus	yes	Actinomyces sp. HMT 169	yes	-0.978287	-0.978287	-0.978287	3	1	4	2	0.021
Streptococcus anginosus	yes	Actinomyces sp. HMT 169	yes	-0.978287	-0.978287	-0.978287	3	1	4	2	0.01
Treponema socranskii	No	Actinomyces sp. HMT 169	yes	0.90511	0.90511	0.90511	3	1	4	2	0.034
Fastidiosipila sanguinis	yes	Actinomyces sp. HMT 170	no	0.894254	0.894254	0.894254	2	1	5	1	0.021
Fusobacterium sp. HMT 248	yes	Actinomyces sp. HMT 170	no	0.894254	0.894254	0.894254	2	1	5	1	0.022
Limosilactobacillus coleohominis	No	Actinomyces sp. HMT 170	no	0.915967	0.915967	0.915967	2	1	5	1	0.019
Limosilactobacillus coleohominis	No	Actinomyces sp. HMT 170	no	0.915967	0.915967	0.915967	2	1	5	1	0.017
Melioribacter roseus	No	Actinomyces sp. HMT 170	no	0.989144	0.989144	0.989144	2	1	5	1	0.003
Melioribacter roseus	No	Actinomyces sp. HMT 170	no	0.989144	0.989144	0.989144	2	1	5	1	0.007
Treponema pectinovorum	No	Actinomyces sp. HMT 170	no	0.894254	0.894254	0.894254	2	1	5	1	0.022
Fastidiosipila sanguinis	yes	Actinomyces sp. HMT 171	yes	0.915967	0.915967	0.915967	2	1	5	1	0.026
Fastidiosipila sanguinis	yes	Actinomyces sp. HMT 171	yes	0.915967	0.915967	0.915967	2	1	5	1	0.013
Finegoldia magna	yes	Actinomyces sp. HMT 171	yes	0.939242	0.939242	0.939242	2	1	5	1	0.022
Finegoldia magna	yes	Actinomyces sp. HMT 171	yes	0.939242	0.939242	0.939242	2	1	5	1	0.024
Fusobacterium sp. HMT 248	yes	Actinomyces sp. HMT 171	yes	0.915967	0.915967	0.915967	2	1	5	1	0.019
Fusobacterium sp. HMT 248	yes	Actinomyces sp. HMT 171	yes	0.915967	0.915967	0.915967	2	1	5	1	0.007
Lacticaseibacillus paracasei	No	Actinomyces sp. HMT 171	yes	-0.866065	-0.866065	-0.866065	2	1	5	1	0.04
Lactococcus lactis	yes	Actinomyces sp. HMT 171	yes	-0.866065	-0.866065	-0.866065	2	1	5	1	0.039
Limosilactobacillus coleohominis	No	Actinomyces sp. HMT 171	yes	0.894254	0.894254	0.894254	2	1	5	1	0.041
Limosilactobacillus fermentum	yes	Actinomyces sp. HMT 171	yes	-0.866065	-0.866065	-0.866065	2	1	5	1	0.043
Melioribacter roseus	No	Actinomyces sp. HMT 171	yes	0.967431	0.967431	0.967431	2	1	5	1	0.015
Melioribacter roseus	No	Actinomyces sp. HMT 171	yes	0.967431	0.967431	0.967431	2	1	5	1	0.008
Peptidiphaga sp. HMT 183	No	Actinomyces sp. HMT 171	yes	0.904842	0.904842	0.904842	2	1	5	1	0.037
Peptidiphaga sp. HMT 183	No	Actinomyces sp. HMT 171	yes	0.904842	0.904842	0.904842	2	1	5	1	0.035
Staphylococcus hominis	No	Actinomyces sp. HMT 171	yes	0.904842	0.904842	0.904842	2	1	5	1	0.04
Staphylococcus hominis	No	Actinomyces sp. HMT 171	yes	0.904842	0.904842	0.904842	2	1	5	1	0.038
Treponema lecithinolyticum	No	Actinomyces sp. HMT 171	yes	0.904842	0.904842	0.904842	2	1	5	1	0.037
Treponema lecithinolyticum	No	Actinomyces sp. HMT 171	yes	0.904842	0.904842	0.904842	2	1	5	1	0.04
Treponema pectinovorum	No	Actinomyces sp. HMT 171	yes	0.915967	0.915967	0.915967	2	1	5	1	0.017
Treponema pectinovorum	No	Actinomyces sp. HMT 171	yes	0.915967	0.915967	0.915967	2	1	5	1	0.016
Actinomyces sp. HMT 175	yes	Actinomyces sp. HMT 414	no	0.894254	0.894254	0.894254	2	1	5	1	0.041
Actinomyces sp. HMT 175	yes	Actinomyces sp. HMT 414	no	0.894254	0.894254	0.894254	2	1	5	1	0.032
Actinomyces viscosus	yes	Actinomyces sp. HMT 414	no	0.894254	0.894254	0.894254	2	1	5	1	0.04
Actinomyces viscosus	yes	Actinomyces sp. HMT 414	no	0.894254	0.894254	0.894254	2	1	5	1	0.014
Anaerococcus tetradius	No	Actinomyces sp. HMT 414	no	0.870978	0.870978	0.870978	2	1	5	1	0.049
Clostridiales F-3G-1 bacterium HMT 876	yes	Actinomyces sp. HMT 414	no	0.894254	0.894254	0.894254	2	1	5	1	0.039
Clostridiales F-3G-1 bacterium HMT 876	yes	Actinomyces sp. HMT 414	no	0.894254	0.894254	0.894254	2	1	5	1	0.024
Corynebacterium simulans	yes	Actinomyces sp. HMT 414	no	0.894254	0.894254	0.894254	2	1	5	1	0.037
Corynebacterium simulans	yes	Actinomyces sp. HMT 414	no	0.894254	0.894254	0.894254	2	1	5	1	0.026
Desulfovibrio fairfieldensis	yes	Actinomyces sp. HMT 414	no	0.894254	0.894254	0.894254	2	1	5	1	0.029
Desulfovibrio fairfieldensis	yes	Actinomyces sp. HMT 414	no	0.894254	0.894254	0.894254	2	1	5	1	0.023
Neisseria cinerea	No	Actinomyces sp. HMT 414	no	0.894254	0.894254	0.894254	2	1	5	1	0.044
Neisseria cinerea	No	Actinomyces sp. HMT 414	no	0.894254	0.894254	0.894254	2	1	5	1	0.019
Prevotella oulorum	yes	Actinomyces sp. HMT 414	no	0.883129	0.883129	0.883129	2	1	5	1	0.046
Anaerolinea thermophila	No	Actinomyces sp. HMT 448	no	0.90511	0.90511	0.90511	3	1	4	2	0.039
Schaalia georgiae	No	Actinomyces sp. HMT 448	no	0.90511	0.90511	0.90511	3	1	4	2	0.048
Fannyhessea sp. HMT 416	No	Actinomyces sp. HMT 897	no	0.915967	0.915967	0.915967	2	1	5	1	0.026
Fannyhessea sp. HMT 416	No	Actinomyces sp. HMT 897	no	0.915967	0.915967	0.915967	2	1	5	1	0.031
Prevotella fusca	No	Actinomyces sp. HMT 897	no	-0.90511	-0.90511	-0.90511	3	2	4	1	0.03
Prevotella jejuni	yes	Actinomyces sp. HMT 897	no	-0.90511	-0.90511	-0.90511	3	2	4	1	0.043
Prevotella multisaccharivorax	No	Actinomyces sp. HMT 897	no	0.90511	0.90511	0.90511	3	1	4	2	0.032
Prevotella sp. HMT 472	yes	Actinomyces sp. HMT 897	no	-0.90511	-0.90511	-0.90511	3	2	4	1	0.04
Chlamydia pneumoniae	No	Actinomyces timonensis	no	0.90511	0.90511	0.90511	2	1	4	1	0.047
Schaalia cardiffensis	No	Actinomyces timonensis	no	0.90511	0.90511	0.90511	2	1	4	1	0.043
Streptococcus anginosus	yes	Actinomyces timonensis	no	-0.915967	-0.915967	-0.915967	2	1	5	1	0.029
Streptococcus anginosus	yes	Actinomyces timonensis	no	-0.915967	-0.915967	-0.915967	2	1	5	1	0.018
Melioribacter roseus	No	Aerococcus viridans	no	-0.904842	-0.904842	-0.904842	2	1	5	1	0.035
Peptidiphaga sp. HMT 183	No	Aerococcus viridans	no	-0.967431	-0.967431	-0.967431	2	1	5	1	0.013
Peptidiphaga sp. HMT 183	No	Aerococcus viridans	no	-0.967431	-0.967431	-0.967431	2	1	5	1	0.011
Selenomonas sp. HMT 137	yes	Aerococcus viridans	no	-0.894254	-0.894254	-0.894254	2	1	5	1	0.036
Selenomonas sp. HMT 137	yes	Aerococcus viridans	no	-0.894254	-0.894254	-0.894254	2	1	5	1	0.019
Staphylococcus hominis	No	Aerococcus viridans	no	-0.967431	-0.967431	-0.967431	2	1	5	1	0.009
Staphylococcus hominis	No	Aerococcus viridans	no	-0.967431	-0.967431	-0.967431	2	1	5	1	0.006
Treponema denticola	No	Aerococcus viridans	no	-0.894254	-0.894254	-0.894254	2	1	5	1	0.038
Treponema denticola	No	Aerococcus viridans	no	-0.894254	-0.894254	-0.894254	2	1	5	1	0.017
Treponema lecithinolyticum	No	Aerococcus viridans	no	-0.967431	-0.967431	-0.967431	2	1	5	1	0.013
Treponema lecithinolyticum	No	Aerococcus viridans	no	-0.967431	-0.967431	-0.967431	2	1	5	1	0.015
Alloprevotella rava	No	Afipia broomeae	no	0.989144	0.989144	0.989144	2	1	5	1	0.006
Alloprevotella rava	No	Afipia broomeae	no	0.989144	0.989144	0.989144	2	1	5	1	0.007
Alloprevotella tannerae	yes	Afipia broomeae	no	0.989144	0.989144	0.989144	2	1	5	1	0.005
Alloprevotella tannerae	yes	Afipia broomeae	no	0.989144	0.989144	0.989144	2	1	5	1	0.007
Bacteroides heparinolyticus	No	Afipia broomeae	no	0.989144	0.989144	0.989144	2	1	5	1	0.006
Bacteroides heparinolyticus	No	Afipia broomeae	no	0.989144	0.989144	0.989144	2	1	5	1	0.003
Bacteroides zoogleoformans	yes	Afipia broomeae	no	0.904842	0.904842	0.904842	2	1	5	1	0.041
Bacteroides zoogleoformans	yes	Afipia broomeae	no	0.904842	0.904842	0.904842	2	1	5	1	0.047
Bifidobacterium dentium	No	Afipia broomeae	no	0.90511	0.90511	0.90511	3	1	4	2	0.03
Bifidobacterium dentium	No	Afipia broomeae	no	0.90511	0.90511	0.90511	3	1	4	2	0.048
Fretibacterium fastidiosum	No	Afipia broomeae	no	0.904842	0.904842	0.904842	2	1	5	1	0.028
Fretibacterium fastidiosum	No	Afipia broomeae	no	0.904842	0.904842	0.904842	2	1	5	1	0.03
Kocuria rhizophila	No	Afipia broomeae	no	0.90511	0.90511	0.90511	3	1	4	2	0.044
Lachnoanaerobaculum sp. HMT 083	No	Afipia broomeae	no	-0.881835	-0.881835	-0.881835	3	1	4	2	0.036
Lachnospiraceae G-2 bacterium HMT 096	yes	Afipia broomeae	no	0.989144	0.989144	0.989144	2	1	5	1	0.011
Lachnospiraceae G-2 bacterium HMT 096	yes	Afipia broomeae	no	0.989144	0.989144	0.989144	2	1	5	1	0.003
Lachnospiraceae G-2 bacterium HMT 096	yes	Afipia broomeae	no	0.989144	0.989144	0.989144	2	1	5	1	0.007
Lachnospiraceae G-2 bacterium HMT 096	yes	Afipia broomeae	no	0.989144	0.989144	0.989144	2	1	5	1	0.007
Lactobacillus crispatus	yes	Afipia broomeae	no	-0.939242	-0.939242	-0.939242	2	1	5	1	0.019
Lactobacillus crispatus	yes	Afipia broomeae	no	-0.939242	-0.939242	-0.939242	2	1	5	1	0.025
Lactobacillus jensenii	yes	Afipia broomeae	no	-0.894254	-0.894254	-0.894254	2	1	5	1	0.046
Limosilactobacillus fermentum	yes	Afipia broomeae	no	0.860122	0.860122	0.860122	3	1	4	2	0.047
Oribacterium sp. HMT 102	No	Afipia broomeae	no	0.904842	0.904842	0.904842	2	1	5	1	0.041
Oribacterium sp. HMT 102	No	Afipia broomeae	no	0.904842	0.904842	0.904842	2	1	5	1	0.042
Peptostreptococcaceae G-6 Eubacterium minutum	No	Afipia broomeae	no	0.883129	0.883129	0.883129	2	1	5	1	0.038
Phocaeicola abscessus	yes	Afipia broomeae	no	0.904842	0.904842	0.904842	2	1	5	1	0.048
Phocaeicola abscessus	yes	Afipia broomeae	no	0.904842	0.904842	0.904842	2	1	5	1	0.042
Porphyromonas endodontalis	No	Afipia broomeae	no	0.904842	0.904842	0.904842	2	1	5	1	0.044
Porphyromonas endodontalis	No	Afipia broomeae	no	0.904842	0.904842	0.904842	2	1	5	1	0.035
Prevotella bivia	yes	Afipia broomeae	no	-0.90511	-0.90511	-0.90511	3	1	4	2	0.033
Prevotella bivia	yes	Afipia broomeae	no	-0.90511	-0.90511	-0.90511	3	1	4	2	0.044
Prevotella buccae	yes	Afipia broomeae	no	0.967431	0.967431	0.967431	2	1	5	1	0.013
Prevotella buccae	yes	Afipia broomeae	no	0.967431	0.967431	0.967431	2	1	5	1	0.016
Prevotella buccalis	No	Afipia broomeae	no	0.904842	0.904842	0.904842	2	1	5	1	0.044
Prevotella buccalis	No	Afipia broomeae	no	0.904842	0.904842	0.904842	2	1	5	1	0.041
Prevotella enoeca	yes	Afipia broomeae	no	0.915967	0.915967	0.915967	2	1	5	1	0.015
Prevotella enoeca	yes	Afipia broomeae	no	0.915967	0.915967	0.915967	2	1	5	1	0.014
Prevotella pallens	yes	Afipia broomeae	no	0.989144	0.989144	0.989144	2	1	5	1	0.008
Prevotella pallens	yes	Afipia broomeae	no	0.989144	0.989144	0.989144	2	1	5	1	0.008
Prevotella pleuritidis	yes	Afipia broomeae	no	0.989144	0.989144	0.989144	2	1	5	1	0.005
Prevotella pleuritidis	yes	Afipia broomeae	no	0.989144	0.989144	0.989144	2	1	5	1	0.003
Prevotella sp. HMT 314	yes	Afipia broomeae	no	-0.90511	-0.90511	-0.90511	3	1	4	2	0.033
Prevotella sp. HMT 314	yes	Afipia broomeae	no	-0.90511	-0.90511	-0.90511	3	1	4	2	0.027
Saccharibacteria TM7 G-1 bacterium HMT 349	No	Afipia broomeae	no	0.915967	0.915967	0.915967	2	1	5	1	0.025
Saccharibacteria TM7 G-1 bacterium HMT 349	No	Afipia broomeae	no	0.915967	0.915967	0.915967	2	1	5	1	0.01
Schaalia sp. HMT 180	No	Afipia broomeae	no	-0.989144	-0.989144	-0.989144	2	1	5	1	0.004
Schaalia sp. HMT 180	No	Afipia broomeae	no	-0.989144	-0.989144	-0.989144	2	1	5	1	0.006
Streptococcus pyogenes	yes	Afipia broomeae	no	-0.939242	-0.939242	-0.939242	2	1	5	1	0.02
Streptococcus pyogenes	yes	Afipia broomeae	no	-0.939242	-0.939242	-0.939242	2	1	5	1	0.027
Streptococcus sobrinus	No	Afipia broomeae	no	0.90511	0.90511	0.90511	3	1	4	2	0.034
Tannerella forsythia	yes	Afipia broomeae	no	0.904842	0.904842	0.904842	2	1	5	1	0.044
Tannerella forsythia	yes	Afipia broomeae	no	0.904842	0.904842	0.904842	2	1	5	1	0.046
Tannerella sp. HMT 286	yes	Afipia broomeae	no	-0.881835	-0.881835	-0.881835	3	1	4	2	0.04
Actinomyces johnsonii	No	Aggregatibacter aphrophilus	yes	0.915967	0.915967	0.915967	2	1	5	1	0.019
Actinomyces johnsonii	No	Aggregatibacter aphrophilus	yes	0.915967	0.915967	0.915967	2	1	5	1	0.02
Anaerococcus lactolyticus	yes	Aggregatibacter aphrophilus	yes	0.904842	0.904842	0.904842	2	1	5	1	0.044
Anaerococcus lactolyticus	yes	Aggregatibacter aphrophilus	yes	0.904842	0.904842	0.904842	2	1	5	1	0.045
Campylobacter concisus	yes	Aggregatibacter aphrophilus	yes	0.989144	0.989144	0.989144	2	1	5	1	0.004
Campylobacter concisus	yes	Aggregatibacter aphrophilus	yes	0.989144	0.989144	0.989144	2	1	5	1	0.01
Dialister micraerophilus	yes	Aggregatibacter aphrophilus	yes	0.904842	0.904842	0.904842	2	1	5	1	0.042
Dialister micraerophilus	yes	Aggregatibacter aphrophilus	yes	0.904842	0.904842	0.904842	2	1	5	1	0.041
Gracilibacteria GN02 G-4 bacterium HMT 997	yes	Aggregatibacter aphrophilus	yes	0.915967	0.915967	0.915967	2	1	5	1	0.017
Gracilibacteria GN02 G-4 bacterium HMT 997	yes	Aggregatibacter aphrophilus	yes	0.915967	0.915967	0.915967	2	1	5	1	0.014
Peptidiphaga gingivicola	No	Aggregatibacter aphrophilus	yes	0.90511	0.90511	0.90511	3	1	4	2	0.031
Peptoniphilus harei	yes	Aggregatibacter aphrophilus	yes	0.904842	0.904842	0.904842	2	1	5	1	0.036
Peptoniphilus sp. HMT 375	yes	Aggregatibacter aphrophilus	yes	0.989144	0.989144	0.989144	2	1	5	1	0.008
Peptoniphilus sp. HMT 375	yes	Aggregatibacter aphrophilus	yes	0.989144	0.989144	0.989144	2	1	5	1	0.005
Schaalia sp. HMT 877	No	Aggregatibacter aphrophilus	yes	0.90511	0.90511	0.90511	3	1	4	2	0.033
Actinomyces johnsonii	No	Aggregatibacter paraphrophilus	no	0.866065	0.866065	0.866065	2	1	5	1	0.048
Arcanobacterium haemolyticum	No	Aggregatibacter paraphrophilus	no	-0.90511	-0.90511	-0.90511	3	2	4	1	0.045
Campylobacter concisus	yes	Aggregatibacter paraphrophilus	no	0.939242	0.939242	0.939242	2	1	5	1	0.022
Campylobacter concisus	yes	Aggregatibacter paraphrophilus	no	0.939242	0.939242	0.939242	2	1	5	1	0.018
Gemella morbillorum	No	Aggregatibacter paraphrophilus	no	0.90511	0.90511	0.90511	3	1	4	2	0.041
Gemella morbillorum	No	Aggregatibacter paraphrophilus	no	0.90511	0.90511	0.90511	3	1	4	2	0.032
Peptidiphaga gingivicola	No	Aggregatibacter paraphrophilus	no	0.978287	0.978287	0.978287	3	1	4	2	0.012
Peptidiphaga gingivicola	No	Aggregatibacter paraphrophilus	no	0.978287	0.978287	0.978287	3	1	4	2	0.017
Peptoniphilus sp. HMT 375	yes	Aggregatibacter paraphrophilus	no	0.939242	0.939242	0.939242	2	1	5	1	0.03
Peptoniphilus sp. HMT 375	yes	Aggregatibacter paraphrophilus	no	0.939242	0.939242	0.939242	2	1	5	1	0.02
Schaalia sp. HMT 877	No	Aggregatibacter paraphrophilus	no	0.978287	0.978287	0.978287	3	1	4	2	0.014
Schaalia sp. HMT 877	No	Aggregatibacter paraphrophilus	no	0.978287	0.978287	0.978287	3	1	4	2	0.02
Streptococcus sp. HMT 056	yes	Aggregatibacter paraphrophilus	no	0.915967	0.915967	0.915967	2	1	5	1	0.025
Streptococcus sp. HMT 056	yes	Aggregatibacter paraphrophilus	no	0.915967	0.915967	0.915967	2	1	5	1	0.024
Chlamydia pneumoniae	No	Aggregatibacter segnis	no	0.90511	0.90511	0.90511	3	1	4	2	0.038
Chlamydia pneumoniae	No	Aggregatibacter segnis	no	0.90511	0.90511	0.90511	3	1	4	2	0.045
Lancefieldella sp. HMT 199	No	Aggregatibacter segnis	no	-0.915967	-0.915967	-0.915967	2	1	5	1	0.013
Lancefieldella sp. HMT 199	No	Aggregatibacter segnis	no	-0.915967	-0.915967	-0.915967	2	1	5	1	0.023
Schaalia cardiffensis	No	Aggregatibacter segnis	no	0.90511	0.90511	0.90511	3	1	4	2	0.035
Staphylococcus warneri	No	Aggregatibacter segnis	no	0.881835	0.881835	0.881835	3	1	4	2	0.039
Streptococcus anginosus	yes	Aggregatibacter segnis	no	-0.90511	-0.90511	-0.90511	3	1	4	2	0.035
Actinomyces sp. HMT 170	No	Aggregatibacter sp. HMT 458	no	0.90511	0.90511	0.90511	3	2	4	1	0.038
Actinomyces sp. HMT 170	No	Aggregatibacter sp. HMT 458	no	0.90511	0.90511	0.90511	3	2	4	1	0.039
Melioribacter roseus	No	Aggregatibacter sp. HMT 458	no	0.90511	0.90511	0.90511	3	1	4	2	0.037
Neisseria weaveri	No	Aggregatibacter sp. HMT 458	no	-0.90511	-0.90511	-0.90511	3	1	4	2	0.028
Actinomyces sp. HMT 170	No	Aggregatibacter sp. HMT 513	no	0.90511	0.90511	0.90511	3	2	4	1	0.041
Actinomyces sp. HMT 170	No	Aggregatibacter sp. HMT 513	no	0.90511	0.90511	0.90511	3	2	4	1	0.032
Melioribacter roseus	No	Aggregatibacter sp. HMT 513	no	0.90511	0.90511	0.90511	3	1	4	2	0.03
Neisseria weaveri	No	Aggregatibacter sp. HMT 513	no	-0.90511	-0.90511	-0.90511	3	1	4	2	0.027
Actinomyces sp. HMT 170	No	Alloiococcus otitis	no	-0.90511	-0.90511	-0.90511	3	2	4	1	0.042
Actinomyces sp. HMT 170	No	Alloiococcus otitis	no	-0.90511	-0.90511	-0.90511	3	2	4	1	0.03
Melioribacter roseus	No	Alloiococcus otitis	no	-0.90511	-0.90511	-0.90511	3	1	4	2	0.049
Melioribacter roseus	No	Alloiococcus otitis	no	-0.90511	-0.90511	-0.90511	3	1	4	2	0.032
Neisseria weaveri	No	Alloiococcus otitis	no	0.90511	0.90511	0.90511	3	1	4	2	0.049
Neisseria weaveri	No	Alloiococcus otitis	no	0.90511	0.90511	0.90511	3	1	4	2	0.026
Bifidobacterium dentium	No	Alloprevotella rava	no	0.90511	0.90511	0.90511	2	1	4	1	0.033
Kocuria rhizophila	No	Alloprevotella rava	no	0.915967	0.915967	0.915967	2	1	5	1	0.026
Kocuria rhizophila	No	Alloprevotella rava	no	0.915967	0.915967	0.915967	2	1	5	1	0.037
Lachnoanaerobaculum sp. HMT 083	No	Alloprevotella rava	no	-0.892691	-0.892691	-0.892691	2	1	5	1	0.04
Lachnoanaerobaculum sp. HMT 083	No	Alloprevotella rava	no	-0.892691	-0.892691	-0.892691	2	1	5	1	0.034
Prevotella bivia	yes	Alloprevotella rava	no	-0.915967	-0.915967	-0.915967	2	1	5	1	0.022
Prevotella bivia	yes	Alloprevotella rava	no	-0.915967	-0.915967	-0.915967	2	1	5	1	0.033
Prevotella sp. HMT 314	yes	Alloprevotella rava	no	-0.915967	-0.915967	-0.915967	2	1	5	1	0.016
Prevotella sp. HMT 314	yes	Alloprevotella rava	no	-0.915967	-0.915967	-0.915967	2	1	5	1	0.026
Streptococcus sobrinus	No	Alloprevotella rava	no	0.90511	0.90511	0.90511	2	1	4	1	0.041
Tannerella sp. HMT 286	yes	Alloprevotella rava	no	-0.892691	-0.892691	-0.892691	2	1	5	1	0.037
Bifidobacterium dentium	No	Alloprevotella tannerae	yes	0.90511	0.90511	0.90511	2	1	4	1	0.038
Kocuria rhizophila	No	Alloprevotella tannerae	yes	0.915967	0.915967	0.915967	2	1	5	1	0.028
Kocuria rhizophila	No	Alloprevotella tannerae	yes	0.915967	0.915967	0.915967	2	1	5	1	0.025
Lachnoanaerobaculum sp. HMT 083	No	Alloprevotella tannerae	yes	-0.892691	-0.892691	-0.892691	2	1	5	1	0.023
Prevotella bivia	yes	Alloprevotella tannerae	yes	-0.915967	-0.915967	-0.915967	2	1	5	1	0.035
Prevotella bivia	yes	Alloprevotella tannerae	yes	-0.915967	-0.915967	-0.915967	2	1	5	1	0.033
Prevotella sp. HMT 314	yes	Alloprevotella tannerae	yes	-0.915967	-0.915967	-0.915967	2	1	5	1	0.022
Prevotella sp. HMT 314	yes	Alloprevotella tannerae	yes	-0.915967	-0.915967	-0.915967	2	1	5	1	0.033
Streptococcus sobrinus	No	Alloprevotella tannerae	yes	0.90511	0.90511	0.90511	2	1	4	1	0.037
Tannerella sp. HMT 286	yes	Alloprevotella tannerae	yes	-0.892691	-0.892691	-0.892691	2	1	5	1	0.043
Arachnia propionica	No	Alloscardovia omnicolens	no	-0.989144	-0.989144	-0.989144	2	1	5	1	0.005
Arachnia propionica	No	Alloscardovia omnicolens	no	-0.989144	-0.989144	-0.989144	2	1	5	1	0.005
Arachnia rubra	No	Alloscardovia omnicolens	no	-0.978287	-0.978287	-0.978287	3	2	4	1	0.019
Arachnia rubra	No	Alloscardovia omnicolens	no	-0.978287	-0.978287	-0.978287	3	2	4	1	0.016
Desulfobulbus sp. HMT 041	No	Alloscardovia omnicolens	no	0.90511	0.90511	0.90511	3	1	4	2	0.046
Lautropia mirabilis	yes	Alloscardovia omnicolens	no	0.989144	0.989144	0.989144	2	1	5	1	0.008
Lautropia mirabilis	yes	Alloscardovia omnicolens	no	0.989144	0.989144	0.989144	2	1	5	1	0.005
Neisseria meningitidis	yes	Alloscardovia omnicolens	no	0.978287	0.978287	0.978287	3	2	4	1	0.012
Neisseria meningitidis	yes	Alloscardovia omnicolens	no	0.978287	0.978287	0.978287	3	2	4	1	0.014
Neisseria perflava	yes	Alloscardovia omnicolens	no	0.90511	0.90511	0.90511	3	2	4	1	0.046
Neisseria sp. HMT 020	yes	Alloscardovia omnicolens	no	0.978287	0.978287	0.978287	3	2	4	1	0.017
Neisseria sp. HMT 020	yes	Alloscardovia omnicolens	no	0.978287	0.978287	0.978287	3	2	4	1	0.02
Anaerolinea thermophila	No	Anaerococcus lactolyticus	yes	0.915967	0.915967	0.915967	2	1	5	1	0.024
Anaerolinea thermophila	No	Anaerococcus lactolyticus	yes	0.915967	0.915967	0.915967	2	1	5	1	0.031
Corynebacterium kroppenstedtii	No	Anaerococcus lactolyticus	yes	0.892691	0.892691	0.892691	2	1	5	1	0.049
Schaalia georgiae	No	Anaerococcus lactolyticus	yes	0.90511	0.90511	0.90511	2	1	4	1	0.037
Actinomyces sp. HMT 448	No	Anaerococcus octavius	yes	0.904842	0.904842	0.904842	2	1	5	1	0.037
Actinomyces sp. HMT 448	No	Anaerococcus octavius	yes	0.904842	0.904842	0.904842	2	1	5	1	0.043
Catonella morbi	No	Anaerococcus octavius	yes	-0.904842	-0.904842	-0.904842	2	1	5	1	0.037
Catonella morbi	No	Anaerococcus octavius	yes	-0.904842	-0.904842	-0.904842	2	1	5	1	0.024
Filifactor alocis	yes	Anaerococcus octavius	yes	-0.939242	-0.939242	-0.939242	2	1	5	1	0.02
Filifactor alocis	yes	Anaerococcus octavius	yes	-0.939242	-0.939242	-0.939242	2	1	5	1	0.015
Fusobacterium naviforme	No	Anaerococcus octavius	yes	-0.904842	-0.904842	-0.904842	2	1	5	1	0.028
Fusobacterium naviforme	No	Anaerococcus octavius	yes	-0.904842	-0.904842	-0.904842	2	1	5	1	0.042
Lachnoanaerobaculum orale	No	Anaerococcus octavius	yes	-0.894254	-0.894254	-0.894254	2	1	5	1	0.036
Lachnoanaerobaculum orale	No	Anaerococcus octavius	yes	-0.894254	-0.894254	-0.894254	2	1	5	1	0.026
Limosilactobacillus vaginalis	No	Anaerococcus octavius	yes	0.904842	0.904842	0.904842	2	1	5	1	0.04
Limosilactobacillus vaginalis	No	Anaerococcus octavius	yes	0.904842	0.904842	0.904842	2	1	5	1	0.031
Prevotella sp. HMT 820	No	Anaerococcus octavius	yes	-0.894254	-0.894254	-0.894254	2	1	5	1	0.044
Prevotella sp. HMT 820	No	Anaerococcus octavius	yes	-0.894254	-0.894254	-0.894254	2	1	5	1	0.029
Rothia aeria	yes	Anaerococcus octavius	yes	0.904842	0.904842	0.904842	2	1	5	1	0.046
Rothia dentocariosa	yes	Anaerococcus octavius	yes	0.866065	0.866065	0.866065	2	1	5	1	0.04
Rothia mucilaginosa	yes	Anaerococcus octavius	yes	0.915967	0.915967	0.915967	2	1	5	1	0.024
Rothia mucilaginosa	yes	Anaerococcus octavius	yes	0.915967	0.915967	0.915967	2	1	5	1	0.005
Streptococcus australis	yes	Anaerococcus octavius	yes	0.915967	0.915967	0.915967	2	1	5	1	0.016
Streptococcus australis	yes	Anaerococcus octavius	yes	0.915967	0.915967	0.915967	2	1	5	1	0.016
Veillonella denticariosi	yes	Anaerococcus octavius	yes	0.915967	0.915967	0.915967	2	1	5	1	0.021
Veillonella denticariosi	yes	Anaerococcus octavius	yes	0.915967	0.915967	0.915967	2	1	5	1	0.014
Veillonella parvula	yes	Anaerococcus octavius	yes	0.904842	0.904842	0.904842	2	1	5	1	0.036
Veillonella parvula	yes	Anaerococcus octavius	yes	0.904842	0.904842	0.904842	2	1	5	1	0.031
Aggregatibacter actinomycetemcomitans	yes	Anaerolinea thermophila	no	-0.915967	-0.915967	-0.915967	2	1	5	1	0.036
Aggregatibacter actinomycetemcomitans	yes	Anaerolinea thermophila	no	-0.915967	-0.915967	-0.915967	2	1	5	1	0.026
Filifactor alocis	yes	Anoxybacillus flavithermus	no	-0.881835	-0.881835	-0.881835	3	1	4	2	0.03
Helicobacter pylori	yes	Anoxybacillus flavithermus	no	-0.915967	-0.915967	-0.915967	2	1	5	1	0.021
Helicobacter pylori	yes	Anoxybacillus flavithermus	no	-0.915967	-0.915967	-0.915967	2	1	5	1	0.023
Prevotella salivae	yes	Anoxybacillus flavithermus	no	0.892691	0.892691	0.892691	2	1	5	1	0.022
Pseudoramibacter alactolyticus	No	Anoxybacillus flavithermus	no	-0.894254	-0.894254	-0.894254	2	1	5	1	0.034
Rothia dentocariosa	yes	Anoxybacillus flavithermus	no	0.881835	0.881835	0.881835	3	1	4	2	0.042
Rothia dentocariosa	yes	Anoxybacillus flavithermus	no	0.881835	0.881835	0.881835	3	1	4	2	0.032
Selenomonas sp. HMT 133	No	Anoxybacillus flavithermus	no	-0.915967	-0.915967	-0.915967	2	1	5	1	0.015
Selenomonas sp. HMT 133	No	Anoxybacillus flavithermus	no	-0.915967	-0.915967	-0.915967	2	1	5	1	0.022
Desulfobulbus sp. HMT 041	No	Arachnia propionica	no	-0.939242	-0.939242	-0.939242	2	1	5	1	0.027
Desulfobulbus sp. HMT 041	No	Arachnia propionica	no	-0.939242	-0.939242	-0.939242	2	1	5	1	0.011
Leptotrichia sp. HMT 847	No	Arachnia propionica	no	-0.915967	-0.915967	-0.915967	2	1	5	1	0.025
Leptotrichia sp. HMT 847	No	Arachnia propionica	no	-0.915967	-0.915967	-0.915967	2	1	5	1	0.023
Desulfobulbus sp. HMT 041	No	Arachnia rubra	no	-0.90511	-0.90511	-0.90511	2	1	4	1	0.049
Leptotrichia sp. HMT 847	No	Arachnia rubra	no	-0.90511	-0.90511	-0.90511	2	1	4	1	0.046
Actinomyces massiliensis	No	Arcanobacterium haemolyticum	no	0.978287	0.978287	0.978287	3	1	4	2	0.018
Actinomyces massiliensis	No	Arcanobacterium haemolyticum	no	0.978287	0.978287	0.978287	3	1	4	2	0.02
Fusobacterium periodonticum	yes	Arcanobacterium haemolyticum	no	-0.915967	-0.915967	-0.915967	2	1	5	1	0.027
Fusobacterium periodonticum	yes	Arcanobacterium haemolyticum	no	-0.915967	-0.915967	-0.915967	2	1	5	1	0.017
Fusobacterium sp. HMT 203	yes	Arcanobacterium haemolyticum	no	-0.915967	-0.915967	-0.915967	2	1	5	1	0.026
Fusobacterium sp. HMT 203	yes	Arcanobacterium haemolyticum	no	-0.915967	-0.915967	-0.915967	2	1	5	1	0.018
Fusobacterium sp. HMT 370	yes	Arcanobacterium haemolyticum	no	-0.915967	-0.915967	-0.915967	2	1	5	1	0.031
Fusobacterium sp. HMT 370	yes	Arcanobacterium haemolyticum	no	-0.915967	-0.915967	-0.915967	2	1	5	1	0.025
Gracilibacteria GN02 G-3 bacterium HMT 996	No	Arcanobacterium haemolyticum	no	-0.90511	-0.90511	-0.90511	3	1	4	2	0.044
Haemophilus aegyptius	No	Arcanobacterium haemolyticum	no	-0.90511	-0.90511	-0.90511	3	1	4	2	0.022
Peptidiphaga gingivicola	No	Arcanobacterium haemolyticum	no	-0.939242	-0.939242	-0.939242	2	1	5	1	0.021
Peptidiphaga gingivicola	No	Arcanobacterium haemolyticum	no	-0.939242	-0.939242	-0.939242	2	1	5	1	0.032
Schaalia sp. HMT 172	No	Arcanobacterium haemolyticum	no	-0.989144	-0.989144	-0.989144	2	1	5	1	0.003
Schaalia sp. HMT 172	No	Arcanobacterium haemolyticum	no	-0.989144	-0.989144	-0.989144	2	1	5	1	0.008
Schaalia sp. HMT 877	No	Arcanobacterium haemolyticum	no	-0.939242	-0.939242	-0.939242	2	1	5	1	0.025
Schaalia sp. HMT 877	No	Arcanobacterium haemolyticum	no	-0.939242	-0.939242	-0.939242	2	1	5	1	0.027
Chlamydia pneumoniae	No	Atopobium minutum	yes	0.90511	0.90511	0.90511	3	1	4	2	0.029
Chlamydia pneumoniae	No	Atopobium minutum	yes	0.90511	0.90511	0.90511	3	1	4	2	0.047
Lancefieldella sp. HMT 199	No	Atopobium minutum	yes	-0.915967	-0.915967	-0.915967	2	1	5	1	0.019
Lancefieldella sp. HMT 199	No	Atopobium minutum	yes	-0.915967	-0.915967	-0.915967	2	1	5	1	0.025
Schaalia cardiffensis	No	Atopobium minutum	yes	0.90511	0.90511	0.90511	3	1	4	2	0.036
Schaalia cardiffensis	No	Atopobium minutum	yes	0.90511	0.90511	0.90511	3	1	4	2	0.043
Staphylococcus warneri	No	Atopobium minutum	yes	0.881835	0.881835	0.881835	3	1	4	2	0.04
Streptococcus anginosus	yes	Atopobium minutum	yes	-0.90511	-0.90511	-0.90511	3	1	4	2	0.034
Streptococcus anginosus	yes	Atopobium minutum	yes	-0.90511	-0.90511	-0.90511	3	1	4	2	0.034
Mycoplasma salivarium	yes	Bacillus anthracis	yes	0.894254	0.894254	0.894254	2	1	5	1	0.036
Mycoplasma salivarium	yes	Bacillus anthracis	yes	0.894254	0.894254	0.894254	2	1	5	1	0.039
Bacteroides pyogenes	yes	Bacteroidales G-2 bacterium HMT 274	no	-0.870978	-0.870978	-0.870978	4	1	3	3	0.047
Desulfobulbus sp. HMT 041	No	Bacteroidales G-2 bacterium HMT 274	no	-0.915967	-0.915967	-0.915967	2	1	5	1	0.016
Desulfobulbus sp. HMT 041	No	Bacteroidales G-2 bacterium HMT 274	no	-0.915967	-0.915967	-0.915967	2	1	5	1	0.022
Lentilactobacillus parafarraginis	No	Bacteroidales G-2 bacterium HMT 274	no	0.892691	0.892691	0.892691	2	1	5	1	0.045
Olegusella massiliensis	No	Bacteroidales G-2 bacterium HMT 274	no	-0.881835	-0.881835	-0.881835	3	1	4	2	0.039
Prevotella histicola	No	Bacteroidales G-2 bacterium HMT 274	no	-0.894254	-0.894254	-0.894254	2	1	5	1	0.04
Prevotella multiformis	No	Bacteroidales G-2 bacterium HMT 274	no	-0.870978	-0.870978	-0.870978	4	1	3	3	0.047
Prevotella sp. HMT 475	yes	Bacteroidales G-2 bacterium HMT 274	no	-0.870978	-0.870978	-0.870978	4	1	3	3	0.046
Bifidobacterium dentium	No	Bacteroides heparinolyticus	no	0.90511	0.90511	0.90511	2	1	4	1	0.032
Kocuria rhizophila	No	Bacteroides heparinolyticus	no	0.915967	0.915967	0.915967	2	1	5	1	0.022
Kocuria rhizophila	No	Bacteroides heparinolyticus	no	0.915967	0.915967	0.915967	2	1	5	1	0.031
Lachnoanaerobaculum sp. HMT 083	No	Bacteroides heparinolyticus	no	-0.892691	-0.892691	-0.892691	2	1	5	1	0.041
Prevotella bivia	yes	Bacteroides heparinolyticus	no	-0.915967	-0.915967	-0.915967	2	1	5	1	0.029
Prevotella bivia	yes	Bacteroides heparinolyticus	no	-0.915967	-0.915967	-0.915967	2	1	5	1	0.033
Prevotella sp. HMT 314	yes	Bacteroides heparinolyticus	no	-0.915967	-0.915967	-0.915967	2	1	5	1	0.023
Prevotella sp. HMT 314	yes	Bacteroides heparinolyticus	no	-0.915967	-0.915967	-0.915967	2	1	5	1	0.03
Streptococcus sobrinus	No	Bacteroides heparinolyticus	no	0.90511	0.90511	0.90511	2	1	4	1	0.043
Tannerella sp. HMT 286	yes	Bacteroides heparinolyticus	no	-0.892691	-0.892691	-0.892691	2	1	5	1	0.037
Anaerolinea thermophila	No	Bifidobacterium longum	no	-0.90511	-0.90511	-0.90511	3	1	4	2	0.029
Schaalia georgiae	No	Bifidobacterium longum	no	-0.90511	-0.90511	-0.90511	3	1	4	2	0.02
Mycoplasma salivarium	yes	Bosea vestrisii	no	0.894254	0.894254	0.894254	2	1	5	1	0.032
Mycoplasma salivarium	yes	Brevibacterium paucivorans	no	0.894254	0.894254	0.894254	2	1	5	1	0.027
Mycoplasma salivarium	yes	Brevibacterium paucivorans	no	0.894254	0.894254	0.894254	2	1	5	1	0.032
Prevotella buccae	yes	Brevibacterium paucivorans	no	0.847703	0.847703	0.847703	2	1	5	1	0.049
Arcanobacterium haemolyticum	No	Brochothrix thermosphacta	no	0.915967	0.915967	0.915967	2	1	5	1	0.03
Arcanobacterium haemolyticum	No	Brochothrix thermosphacta	no	0.915967	0.915967	0.915967	2	1	5	1	0.026
Campylobacter concisus	yes	Brochothrix thermosphacta	no	-0.90511	-0.90511	-0.90511	3	2	4	1	0.031
Gemella morbillorum	No	Brochothrix thermosphacta	no	-0.90511	-0.90511	-0.90511	3	1	4	2	0.034
Gemella morbillorum	No	Brochothrix thermosphacta	no	-0.90511	-0.90511	-0.90511	3	1	4	2	0.023
Peptidiphaga gingivicola	No	Brochothrix thermosphacta	no	-0.978287	-0.978287	-0.978287	3	1	4	2	0.012
Peptidiphaga gingivicola	No	Brochothrix thermosphacta	no	-0.978287	-0.978287	-0.978287	3	1	4	2	0.009
Peptoniphilus sp. HMT 375	yes	Brochothrix thermosphacta	no	-0.90511	-0.90511	-0.90511	3	2	4	1	0.038
Schaalia sp. HMT 172	No	Brochothrix thermosphacta	no	-0.90511	-0.90511	-0.90511	3	1	4	2	0.048
Schaalia sp. HMT 877	No	Brochothrix thermosphacta	no	-0.978287	-0.978287	-0.978287	3	1	4	2	0.014
Schaalia sp. HMT 877	No	Brochothrix thermosphacta	no	-0.978287	-0.978287	-0.978287	3	1	4	2	0.008
Streptococcus sp. HMT 056	yes	Brochothrix thermosphacta	no	-0.90511	-0.90511	-0.90511	3	2	4	1	0.04
Streptococcus sp. HMT 056	yes	Brochothrix thermosphacta	no	-0.90511	-0.90511	-0.90511	3	2	4	1	0.026
Kingella oralis	yes	Bulleidia extructa	no	0.894254	0.894254	0.894254	2	1	5	1	0.042
Mycoplasma salivarium	yes	Bulleidia extructa	no	-0.967431	-0.967431	-0.967431	2	1	5	1	0.011
Mycoplasma salivarium	yes	Bulleidia extructa	no	-0.967431	-0.967431	-0.967431	2	1	5	1	0.007
Alloprevotella sp. HMT 473	No	Campylobacter concisus	yes	0.881835	0.881835	0.881835	3	1	4	2	0.049
Leptotrichia wadei	yes	Campylobacter concisus	yes	-0.881835	-0.881835	-0.881835	3	1	4	2	0.038
Peptidiphaga gingivicola	No	Campylobacter concisus	yes	0.90511	0.90511	0.90511	2	1	4	1	0.035
Schaalia sp. HMT 877	No	Campylobacter concisus	yes	0.90511	0.90511	0.90511	2	1	4	1	0.037
Slackia exigua	No	Campylobacter concisus	yes	0.881835	0.881835	0.881835	3	1	4	2	0.047
Chlamydia pneumoniae	No	Campylobacter curvus	no	0.90511	0.90511	0.90511	3	1	4	2	0.041
Chlamydia pneumoniae	No	Campylobacter curvus	no	0.90511	0.90511	0.90511	3	1	4	2	0.043
Lancefieldella sp. HMT 199	No	Campylobacter curvus	no	-0.915967	-0.915967	-0.915967	2	1	5	1	0.018
Lancefieldella sp. HMT 199	No	Campylobacter curvus	no	-0.915967	-0.915967	-0.915967	2	1	5	1	0.019
Schaalia cardiffensis	No	Campylobacter curvus	no	0.90511	0.90511	0.90511	3	1	4	2	0.03
Schaalia cardiffensis	No	Campylobacter curvus	no	0.90511	0.90511	0.90511	3	1	4	2	0.047
Staphylococcus warneri	No	Campylobacter curvus	no	0.881835	0.881835	0.881835	3	1	4	2	0.045
Staphylococcus warneri	No	Campylobacter curvus	no	0.881835	0.881835	0.881835	3	1	4	2	0.033
Streptococcus anginosus	yes	Campylobacter curvus	no	-0.90511	-0.90511	-0.90511	3	1	4	2	0.038
Streptococcus anginosus	yes	Campylobacter curvus	no	-0.90511	-0.90511	-0.90511	3	1	4	2	0.047
Chlamydia pneumoniae	No	Campylobacter gracilis	no	0.90511	0.90511	0.90511	3	1	4	2	0.034
Chlamydia pneumoniae	No	Campylobacter gracilis	no	0.90511	0.90511	0.90511	3	1	4	2	0.036
Lancefieldella sp. HMT 199	No	Campylobacter gracilis	no	-0.915967	-0.915967	-0.915967	2	1	5	1	0.022
Lancefieldella sp. HMT 199	No	Campylobacter gracilis	no	-0.915967	-0.915967	-0.915967	2	1	5	1	0.028
Schaalia cardiffensis	No	Campylobacter gracilis	no	0.90511	0.90511	0.90511	3	1	4	2	0.038
Schaalia cardiffensis	No	Campylobacter gracilis	no	0.90511	0.90511	0.90511	3	1	4	2	0.034
Staphylococcus warneri	No	Campylobacter gracilis	no	0.881835	0.881835	0.881835	3	1	4	2	0.049
Streptococcus anginosus	yes	Campylobacter gracilis	no	-0.90511	-0.90511	-0.90511	3	1	4	2	0.03
Streptococcus anginosus	yes	Campylobacter gracilis	no	-0.90511	-0.90511	-0.90511	3	1	4	2	0.045
Treponema socranskii	No	Campylobacter gracilis	no	0.881835	0.881835	0.881835	3	1	4	2	0.048
Actinomyces sp. HMT 171	yes	Candidatus Saccharimonas aalborgensis	no	-0.894254	-0.894254	-0.894254	2	1	5	1	0.048
Actinomyces sp. HMT 171	yes	Candidatus Saccharimonas aalborgensis	no	-0.894254	-0.894254	-0.894254	2	1	5	1	0.031
Fastidiosipila sanguinis	yes	Candidatus Saccharimonas aalborgensis	no	-0.860122	-0.860122	-0.860122	3	1	4	2	0.043
Kingella oralis	yes	Candidatus Saccharimonas aalborgensis	no	-0.894254	-0.894254	-0.894254	2	1	5	1	0.047
Mycoplasma salivarium	yes	Candidatus Saccharimonas aalborgensis	no	0.967431	0.967431	0.967431	2	1	5	1	0.007
Mycoplasma salivarium	yes	Candidatus Saccharimonas aalborgensis	no	0.967431	0.967431	0.967431	2	1	5	1	0.003
Saccharibacteria TM7 G-7 bacterium HMT 986	No	Candidatus Saccharimonas aalborgensis	no	0.894254	0.894254	0.894254	2	1	5	1	0.041
Streptococcus agalactiae	yes	Capnocytophaga endodontalis	yes	0.892691	0.892691	0.892691	2	1	5	1	0.022
Streptococcus agalactiae	yes	Capnocytophaga endodontalis	yes	0.892691	0.892691	0.892691	2	1	5	1	0.043
Actinomyces gerencseriae	No	Capnocytophaga gingivalis	yes	0.866065	0.866065	0.866065	2	1	5	1	0.042
Actinomyces naeslundii	No	Capnocytophaga gingivalis	yes	0.892691	0.892691	0.892691	2	1	5	1	0.036
Dialister pneumosintes	yes	Capnocytophaga gingivalis	yes	-0.866065	-0.866065	-0.866065	2	1	5	1	0.044
Kingella kingae	yes	Capnocytophaga gingivalis	yes	0.892691	0.892691	0.892691	2	1	5	1	0.037
Lactobacillus gasseri	yes	Capnocytophaga gingivalis	yes	0.866065	0.866065	0.866065	2	1	5	1	0.035
Neisseria bacilliformis	No	Capnocytophaga gingivalis	yes	0.892691	0.892691	0.892691	2	1	5	1	0.038
Parascardovia denticolens	No	Capnocytophaga gingivalis	yes	0.866065	0.866065	0.866065	2	1	5	1	0.042
Saccharibacteria TM7 G-7 bacterium HMT 987	No	Capnocytophaga gingivalis	yes	-0.881835	-0.881835	-0.881835	3	1	4	2	0.034
Scardovia wiggsiae	No	Capnocytophaga gingivalis	yes	0.892691	0.892691	0.892691	2	1	5	1	0.025
Schaalia sp. HMT 178	No	Capnocytophaga gingivalis	yes	0.881835	0.881835	0.881835	3	1	4	2	0.032
Streptococcus lactarius	yes	Capnocytophaga gingivalis	yes	0.892691	0.892691	0.892691	2	1	5	1	0.031
Streptococcus sinensis	yes	Capnocytophaga gingivalis	yes	0.892691	0.892691	0.892691	2	1	5	1	0.029
Arcanobacterium haemolyticum	No	Capnocytophaga granulosa	yes	-0.892691	-0.892691	-0.892691	2	1	5	1	0.042
Peptidiphaga gingivicola	No	Capnocytophaga granulosa	yes	0.90511	0.90511	0.90511	3	1	4	2	0.023
Peptoniphilus sp. HMT 375	yes	Capnocytophaga granulosa	yes	0.881835	0.881835	0.881835	3	2	4	1	0.045
Schaalia sp. HMT 172	No	Capnocytophaga granulosa	yes	0.881835	0.881835	0.881835	3	1	4	2	0.044
Schaalia sp. HMT 877	No	Capnocytophaga granulosa	yes	0.90511	0.90511	0.90511	3	1	4	2	0.027
Actinomyces radicidentis	No	Capnocytophaga haemolytica	no	-0.894254	-0.894254	-0.894254	2	1	5	1	0.033
Corynebacterium striatum	No	Capnocytophaga haemolytica	no	-0.881835	-0.881835	-0.881835	2	1	4	1	0.047
Corynebacterium urealyticum	No	Capnocytophaga haemolytica	no	-0.894254	-0.894254	-0.894254	2	1	5	1	0.03
Cutibacterium avidum	No	Capnocytophaga haemolytica	no	-0.881835	-0.881835	-0.881835	2	1	4	1	0.045
Escherichia coli	yes	Capnocytophaga haemolytica	no	-0.881835	-0.881835	-0.881835	2	1	4	1	0.039
Mycobacterium leprae	No	Capnocytophaga haemolytica	no	0.881835	0.881835	0.881835	3	1	4	2	0.04
Neisseria oralis	yes	Capnocytophaga haemolytica	no	0.894254	0.894254	0.894254	2	1	5	1	0.035
Neisseria oralis	yes	Capnocytophaga haemolytica	no	0.894254	0.894254	0.894254	2	1	5	1	0.036
Olsenella profusa	No	Capnocytophaga haemolytica	no	-0.894254	-0.894254	-0.894254	2	1	5	1	0.039
Prevotella multisaccharivorax	No	Capnocytophaga haemolytica	no	0.90511	0.90511	0.90511	2	1	4	1	0.035
Prevotella multisaccharivorax	No	Capnocytophaga haemolytica	no	0.90511	0.90511	0.90511	2	1	4	1	0.044
Prevotella oulorum	yes	Capnocytophaga haemolytica	no	0.883129	0.883129	0.883129	2	1	5	1	0.035
Streptococcus mitis	yes	Capnocytophaga haemolytica	no	-0.881835	-0.881835	-0.881835	3	1	4	2	0.036
Anaerococcus prevotii	yes	Capnocytophaga leadbetteri	yes	0.989144	0.989144	0.989144	2	1	5	1	0.006
Anaerococcus prevotii	yes	Capnocytophaga leadbetteri	yes	0.989144	0.989144	0.989144	2	1	5	1	0.007
Anaerococcus tetradius	No	Capnocytophaga leadbetteri	yes	0.967431	0.967431	0.967431	2	1	5	1	0.015
Anaerococcus tetradius	No	Capnocytophaga leadbetteri	yes	0.967431	0.967431	0.967431	2	1	5	1	0.006
Haemophilus parahaemolyticus	No	Capnocytophaga leadbetteri	yes	0.894254	0.894254	0.894254	2	1	5	1	0.035
Haemophilus parahaemolyticus	No	Capnocytophaga leadbetteri	yes	0.894254	0.894254	0.894254	2	1	5	1	0.027
Haemophilus paraphrohaemolyticus	No	Capnocytophaga leadbetteri	yes	0.894254	0.894254	0.894254	2	1	5	1	0.036
Haemophilus paraphrohaemolyticus	No	Capnocytophaga leadbetteri	yes	0.894254	0.894254	0.894254	2	1	5	1	0.031
Lactobacillus johnsonii	yes	Capnocytophaga leadbetteri	yes	0.967431	0.967431	0.967431	2	1	5	1	0.022
Lactobacillus johnsonii	yes	Capnocytophaga leadbetteri	yes	0.967431	0.967431	0.967431	2	1	5	1	0.008
Lawsonella clevelandensis	No	Capnocytophaga leadbetteri	yes	-0.904842	-0.904842	-0.904842	2	1	5	1	0.029
Lawsonella clevelandensis	No	Capnocytophaga leadbetteri	yes	-0.904842	-0.904842	-0.904842	2	1	5	1	0.048
Megasphaera micronuciformis	No	Capnocytophaga leadbetteri	yes	-0.866065	-0.866065	-0.866065	2	1	5	1	0.025
Segetibacter aerophilus	No	Capnocytophaga leadbetteri	yes	0.989144	0.989144	0.989144	2	1	5	1	0.007
Segetibacter aerophilus	No	Capnocytophaga leadbetteri	yes	0.989144	0.989144	0.989144	2	1	5	1	0.002
Streptococcus oralis subsp. oralis	yes	Capnocytophaga leadbetteri	yes	0.894254	0.894254	0.894254	2	1	5	1	0.029
Streptococcus oralis subsp. oralis	yes	Capnocytophaga leadbetteri	yes	0.894254	0.894254	0.894254	2	1	5	1	0.029
Streptococcus pneumoniae	yes	Capnocytophaga leadbetteri	yes	0.883129	0.883129	0.883129	2	1	5	1	0.036
Streptococcus sp. HMT 064	No	Capnocytophaga leadbetteri	yes	0.894254	0.894254	0.894254	2	1	5	1	0.04
Streptococcus sp. HMT 064	No	Capnocytophaga leadbetteri	yes	0.894254	0.894254	0.894254	2	1	5	1	0.034
Arcanobacterium haemolyticum	No	Capnocytophaga ochracea	yes	-0.915967	-0.915967	-0.915967	2	1	5	1	0.028
Arcanobacterium haemolyticum	No	Capnocytophaga ochracea	yes	-0.915967	-0.915967	-0.915967	2	1	5	1	0.022
Campylobacter concisus	yes	Capnocytophaga ochracea	yes	0.90511	0.90511	0.90511	3	2	4	1	0.034
Gemella morbillorum	No	Capnocytophaga ochracea	yes	0.90511	0.90511	0.90511	3	1	4	2	0.046
Gemella morbillorum	No	Capnocytophaga ochracea	yes	0.90511	0.90511	0.90511	3	1	4	2	0.033
Peptidiphaga gingivicola	No	Capnocytophaga ochracea	yes	0.978287	0.978287	0.978287	3	1	4	2	0.013
Peptidiphaga gingivicola	No	Capnocytophaga ochracea	yes	0.978287	0.978287	0.978287	3	1	4	2	0.014
Peptoniphilus sp. HMT 375	yes	Capnocytophaga ochracea	yes	0.90511	0.90511	0.90511	3	2	4	1	0.04
Schaalia sp. HMT 877	No	Capnocytophaga ochracea	yes	0.978287	0.978287	0.978287	3	1	4	2	0.004
Schaalia sp. HMT 877	No	Capnocytophaga ochracea	yes	0.978287	0.978287	0.978287	3	1	4	2	0.024
Streptococcus sp. HMT 056	yes	Capnocytophaga ochracea	yes	0.90511	0.90511	0.90511	3	2	4	1	0.048
Streptococcus sp. HMT 056	yes	Capnocytophaga ochracea	yes	0.90511	0.90511	0.90511	3	2	4	1	0.049
Arcanobacterium haemolyticum	No	Capnocytophaga sp. HMT 323	yes	-0.915967	-0.915967	-0.915967	2	1	5	1	0.024
Arcanobacterium haemolyticum	No	Capnocytophaga sp. HMT 323	yes	-0.915967	-0.915967	-0.915967	2	1	5	1	0.027
Campylobacter concisus	yes	Capnocytophaga sp. HMT 323	yes	0.90511	0.90511	0.90511	3	2	4	1	0.046
Campylobacter concisus	yes	Capnocytophaga sp. HMT 323	yes	0.90511	0.90511	0.90511	3	2	4	1	0.033
Gemella morbillorum	No	Capnocytophaga sp. HMT 323	yes	0.90511	0.90511	0.90511	3	1	4	2	0.039
Gemella morbillorum	No	Capnocytophaga sp. HMT 323	yes	0.90511	0.90511	0.90511	3	1	4	2	0.042
Peptidiphaga gingivicola	No	Capnocytophaga sp. HMT 323	yes	0.978287	0.978287	0.978287	3	1	4	2	0.009
Peptidiphaga gingivicola	No	Capnocytophaga sp. HMT 323	yes	0.978287	0.978287	0.978287	3	1	4	2	0.023
Peptoniphilus sp. HMT 375	yes	Capnocytophaga sp. HMT 323	yes	0.90511	0.90511	0.90511	3	2	4	1	0.045
Peptoniphilus sp. HMT 375	yes	Capnocytophaga sp. HMT 323	yes	0.90511	0.90511	0.90511	3	2	4	1	0.034
Schaalia sp. HMT 877	No	Capnocytophaga sp. HMT 323	yes	0.978287	0.978287	0.978287	3	1	4	2	0.013
Schaalia sp. HMT 877	No	Capnocytophaga sp. HMT 323	yes	0.978287	0.978287	0.978287	3	1	4	2	0.021
Streptococcus sp. HMT 056	yes	Capnocytophaga sp. HMT 323	yes	0.90511	0.90511	0.90511	3	2	4	1	0.038
Streptococcus sp. HMT 056	yes	Capnocytophaga sp. HMT 323	yes	0.90511	0.90511	0.90511	3	2	4	1	0.047
Arcanobacterium haemolyticum	No	Capnocytophaga sp. HMT 324	yes	-0.915967	-0.915967	-0.915967	2	1	5	1	0.029
Arcanobacterium haemolyticum	No	Capnocytophaga sp. HMT 324	yes	-0.915967	-0.915967	-0.915967	2	1	5	1	0.035
Campylobacter concisus	yes	Capnocytophaga sp. HMT 324	yes	0.90511	0.90511	0.90511	3	2	4	1	0.039
Gemella morbillorum	No	Capnocytophaga sp. HMT 324	yes	0.90511	0.90511	0.90511	3	1	4	2	0.035
Gemella morbillorum	No	Capnocytophaga sp. HMT 324	yes	0.90511	0.90511	0.90511	3	1	4	2	0.035
Peptidiphaga gingivicola	No	Capnocytophaga sp. HMT 324	yes	0.978287	0.978287	0.978287	3	1	4	2	0.009
Peptidiphaga gingivicola	No	Capnocytophaga sp. HMT 324	yes	0.978287	0.978287	0.978287	3	1	4	2	0.021
Peptoniphilus sp. HMT 375	yes	Capnocytophaga sp. HMT 324	yes	0.90511	0.90511	0.90511	3	2	4	1	0.024
Schaalia sp. HMT 172	No	Capnocytophaga sp. HMT 324	yes	0.90511	0.90511	0.90511	3	1	4	2	0.042
Schaalia sp. HMT 877	No	Capnocytophaga sp. HMT 324	yes	0.978287	0.978287	0.978287	3	1	4	2	0.014
Schaalia sp. HMT 877	No	Capnocytophaga sp. HMT 324	yes	0.978287	0.978287	0.978287	3	1	4	2	0.014
Streptococcus sp. HMT 056	yes	Capnocytophaga sp. HMT 324	yes	0.90511	0.90511	0.90511	3	2	4	1	0.039
Streptococcus sp. HMT 056	yes	Capnocytophaga sp. HMT 324	yes	0.90511	0.90511	0.90511	3	2	4	1	0.038
Arcanobacterium haemolyticum	No	Capnocytophaga sp. HMT 335	yes	-0.915967	-0.915967	-0.915967	2	1	5	1	0.03
Arcanobacterium haemolyticum	No	Capnocytophaga sp. HMT 335	yes	-0.915967	-0.915967	-0.915967	2	1	5	1	0.032
Campylobacter concisus	yes	Capnocytophaga sp. HMT 335	yes	0.90511	0.90511	0.90511	3	2	4	1	0.035
Gemella morbillorum	No	Capnocytophaga sp. HMT 335	yes	0.90511	0.90511	0.90511	3	1	4	2	0.038
Peptidiphaga gingivicola	No	Capnocytophaga sp. HMT 335	yes	0.978287	0.978287	0.978287	3	1	4	2	0.011
Peptidiphaga gingivicola	No	Capnocytophaga sp. HMT 335	yes	0.978287	0.978287	0.978287	3	1	4	2	0.019
Peptoniphilus sp. HMT 375	yes	Capnocytophaga sp. HMT 335	yes	0.90511	0.90511	0.90511	3	2	4	1	0.044
Schaalia sp. HMT 877	No	Capnocytophaga sp. HMT 335	yes	0.978287	0.978287	0.978287	3	1	4	2	0.014
Schaalia sp. HMT 877	No	Capnocytophaga sp. HMT 335	yes	0.978287	0.978287	0.978287	3	1	4	2	0.013
Streptococcus sp. HMT 056	yes	Capnocytophaga sp. HMT 335	yes	0.90511	0.90511	0.90511	3	2	4	1	0.032
Streptococcus sp. HMT 056	yes	Capnocytophaga sp. HMT 335	yes	0.90511	0.90511	0.90511	3	2	4	1	0.041
Arcanobacterium haemolyticum	No	Capnocytophaga sp. HMT 336	yes	-0.915967	-0.915967	-0.915967	2	1	5	1	0.028
Arcanobacterium haemolyticum	No	Capnocytophaga sp. HMT 336	yes	-0.915967	-0.915967	-0.915967	2	1	5	1	0.022
Campylobacter concisus	yes	Capnocytophaga sp. HMT 336	yes	0.90511	0.90511	0.90511	3	2	4	1	0.042
Gemella morbillorum	No	Capnocytophaga sp. HMT 336	yes	0.90511	0.90511	0.90511	3	1	4	2	0.044
Gemella morbillorum	No	Capnocytophaga sp. HMT 336	yes	0.90511	0.90511	0.90511	3	1	4	2	0.034
Peptidiphaga gingivicola	No	Capnocytophaga sp. HMT 336	yes	0.978287	0.978287	0.978287	3	1	4	2	0.011
Peptidiphaga gingivicola	No	Capnocytophaga sp. HMT 336	yes	0.978287	0.978287	0.978287	3	1	4	2	0.012
Peptoniphilus sp. HMT 375	yes	Capnocytophaga sp. HMT 336	yes	0.90511	0.90511	0.90511	3	2	4	1	0.037
Schaalia sp. HMT 172	No	Capnocytophaga sp. HMT 336	yes	0.90511	0.90511	0.90511	3	1	4	2	0.04
Schaalia sp. HMT 877	No	Capnocytophaga sp. HMT 336	yes	0.978287	0.978287	0.978287	3	1	4	2	0.007
Schaalia sp. HMT 877	No	Capnocytophaga sp. HMT 336	yes	0.978287	0.978287	0.978287	3	1	4	2	0.015
Streptococcus sp. HMT 056	yes	Capnocytophaga sp. HMT 336	yes	0.90511	0.90511	0.90511	3	2	4	1	0.046
Streptococcus sp. HMT 056	yes	Capnocytophaga sp. HMT 336	yes	0.90511	0.90511	0.90511	3	2	4	1	0.037
Actinomyces gerencseriae	No	Capnocytophaga sp. HMT 338	yes	0.894254	0.894254	0.894254	2	1	5	1	0.025
Dialister pneumosintes	yes	Capnocytophaga sp. HMT 338	yes	-0.894254	-0.894254	-0.894254	2	1	5	1	0.027
Dialister pneumosintes	yes	Capnocytophaga sp. HMT 338	yes	-0.894254	-0.894254	-0.894254	2	1	5	1	0.043
Lactobacillus gasseri	yes	Capnocytophaga sp. HMT 338	yes	0.894254	0.894254	0.894254	2	1	5	1	0.03
Parascardovia denticolens	No	Capnocytophaga sp. HMT 338	yes	0.894254	0.894254	0.894254	2	1	5	1	0.026
Streptococcus agalactiae	yes	Capnocytophaga sp. HMT 338	yes	0.849265	0.849265	0.849265	2	1	5	1	0.037
Arcanobacterium haemolyticum	No	Capnocytophaga sp. HMT 380	yes	-0.915967	-0.915967	-0.915967	2	1	5	1	0.032
Arcanobacterium haemolyticum	No	Capnocytophaga sp. HMT 380	yes	-0.915967	-0.915967	-0.915967	2	1	5	1	0.016
Campylobacter concisus	yes	Capnocytophaga sp. HMT 380	yes	0.90511	0.90511	0.90511	3	2	4	1	0.038
Gemella morbillorum	No	Capnocytophaga sp. HMT 380	yes	0.90511	0.90511	0.90511	3	1	4	2	0.044
Gemella morbillorum	No	Capnocytophaga sp. HMT 380	yes	0.90511	0.90511	0.90511	3	1	4	2	0.035
Peptidiphaga gingivicola	No	Capnocytophaga sp. HMT 380	yes	0.978287	0.978287	0.978287	3	1	4	2	0.009
Peptidiphaga gingivicola	No	Capnocytophaga sp. HMT 380	yes	0.978287	0.978287	0.978287	3	1	4	2	0.014
Peptoniphilus sp. HMT 375	yes	Capnocytophaga sp. HMT 380	yes	0.90511	0.90511	0.90511	3	2	4	1	0.041
Schaalia sp. HMT 877	No	Capnocytophaga sp. HMT 380	yes	0.978287	0.978287	0.978287	3	1	4	2	0.011
Schaalia sp. HMT 877	No	Capnocytophaga sp. HMT 380	yes	0.978287	0.978287	0.978287	3	1	4	2	0.024
Streptococcus sp. HMT 056	yes	Capnocytophaga sp. HMT 380	yes	0.90511	0.90511	0.90511	3	2	4	1	0.041
Streptococcus sp. HMT 056	yes	Capnocytophaga sp. HMT 380	yes	0.90511	0.90511	0.90511	3	2	4	1	0.036
Arcanobacterium haemolyticum	No	Capnocytophaga sp. HMT 412	yes	-0.915967	-0.915967	-0.915967	2	1	5	1	0.027
Arcanobacterium haemolyticum	No	Capnocytophaga sp. HMT 412	yes	-0.915967	-0.915967	-0.915967	2	1	5	1	0.039
Campylobacter concisus	yes	Capnocytophaga sp. HMT 412	yes	0.90511	0.90511	0.90511	3	2	4	1	0.035
Gemella morbillorum	No	Capnocytophaga sp. HMT 412	yes	0.90511	0.90511	0.90511	3	1	4	2	0.042
Gemella morbillorum	No	Capnocytophaga sp. HMT 412	yes	0.90511	0.90511	0.90511	3	1	4	2	0.032
Peptidiphaga gingivicola	No	Capnocytophaga sp. HMT 412	yes	0.978287	0.978287	0.978287	3	1	4	2	0.01
Peptidiphaga gingivicola	No	Capnocytophaga sp. HMT 412	yes	0.978287	0.978287	0.978287	3	1	4	2	0.017
Peptoniphilus sp. HMT 375	yes	Capnocytophaga sp. HMT 412	yes	0.90511	0.90511	0.90511	3	2	4	1	0.029
Schaalia sp. HMT 172	No	Capnocytophaga sp. HMT 412	yes	0.90511	0.90511	0.90511	3	1	4	2	0.049
Schaalia sp. HMT 877	No	Capnocytophaga sp. HMT 412	yes	0.978287	0.978287	0.978287	3	1	4	2	0.008
Schaalia sp. HMT 877	No	Capnocytophaga sp. HMT 412	yes	0.978287	0.978287	0.978287	3	1	4	2	0.013
Streptococcus sp. HMT 056	yes	Capnocytophaga sp. HMT 412	yes	0.90511	0.90511	0.90511	3	2	4	1	0.04
Streptococcus sp. HMT 056	yes	Capnocytophaga sp. HMT 412	yes	0.90511	0.90511	0.90511	3	2	4	1	0.044
Actinomyces johnsonii	No	Capnocytophaga sp. HMT 863	yes	0.866065	0.866065	0.866065	2	1	5	1	0.049
Arcanobacterium haemolyticum	No	Capnocytophaga sp. HMT 863	yes	-0.90511	-0.90511	-0.90511	3	2	4	1	0.035
Campylobacter concisus	yes	Capnocytophaga sp. HMT 863	yes	0.939242	0.939242	0.939242	2	1	5	1	0.028
Campylobacter concisus	yes	Capnocytophaga sp. HMT 863	yes	0.939242	0.939242	0.939242	2	1	5	1	0.018
Gemella morbillorum	No	Capnocytophaga sp. HMT 863	yes	0.90511	0.90511	0.90511	3	1	4	2	0.036
Gemella morbillorum	No	Capnocytophaga sp. HMT 863	yes	0.90511	0.90511	0.90511	3	1	4	2	0.03
Peptidiphaga gingivicola	No	Capnocytophaga sp. HMT 863	yes	0.978287	0.978287	0.978287	3	1	4	2	0.009
Peptidiphaga gingivicola	No	Capnocytophaga sp. HMT 863	yes	0.978287	0.978287	0.978287	3	1	4	2	0.021
Peptoniphilus sp. HMT 375	yes	Capnocytophaga sp. HMT 863	yes	0.939242	0.939242	0.939242	2	1	5	1	0.031
Peptoniphilus sp. HMT 375	yes	Capnocytophaga sp. HMT 863	yes	0.939242	0.939242	0.939242	2	1	5	1	0.018
Schaalia sp. HMT 877	No	Capnocytophaga sp. HMT 863	yes	0.978287	0.978287	0.978287	3	1	4	2	0.007
Schaalia sp. HMT 877	No	Capnocytophaga sp. HMT 863	yes	0.978287	0.978287	0.978287	3	1	4	2	0.015
Streptococcus sp. HMT 056	yes	Capnocytophaga sp. HMT 863	yes	0.915967	0.915967	0.915967	2	1	5	1	0.035
Streptococcus sp. HMT 056	yes	Capnocytophaga sp. HMT 863	yes	0.915967	0.915967	0.915967	2	1	5	1	0.019
Actinomyces sp. HMT 170	No	Capnocytophaga sp. HMT 864	yes	0.90511	0.90511	0.90511	3	2	4	1	0.04
Actinomyces sp. HMT 170	No	Capnocytophaga sp. HMT 864	yes	0.90511	0.90511	0.90511	3	2	4	1	0.03
Melioribacter roseus	No	Capnocytophaga sp. HMT 864	yes	0.90511	0.90511	0.90511	3	1	4	2	0.048
Melioribacter roseus	No	Capnocytophaga sp. HMT 864	yes	0.90511	0.90511	0.90511	3	1	4	2	0.049
Neisseria weaveri	No	Capnocytophaga sp. HMT 864	yes	-0.90511	-0.90511	-0.90511	3	1	4	2	0.049
Neisseria weaveri	No	Capnocytophaga sp. HMT 864	yes	-0.90511	-0.90511	-0.90511	3	1	4	2	0.02
Campylobacter concisus	yes	Capnocytophaga sp. HMT 878	yes	0.866065	0.866065	0.866065	2	1	5	1	0.045
Gemella morbillorum	No	Capnocytophaga sp. HMT 878	yes	0.881835	0.881835	0.881835	3	1	4	2	0.035
Peptidiphaga gingivicola	No	Capnocytophaga sp. HMT 878	yes	0.90511	0.90511	0.90511	3	1	4	2	0.027
Schaalia sp. HMT 877	No	Capnocytophaga sp. HMT 878	yes	0.90511	0.90511	0.90511	3	1	4	2	0.024
Streptococcus sp. HMT 056	yes	Capnocytophaga sp. HMT 878	yes	0.892691	0.892691	0.892691	2	1	5	1	0.037
Arcanobacterium haemolyticum	No	Capnocytophaga sp. HMT 902	yes	-0.915967	-0.915967	-0.915967	2	1	5	1	0.03
Arcanobacterium haemolyticum	No	Capnocytophaga sp. HMT 902	yes	-0.915967	-0.915967	-0.915967	2	1	5	1	0.024
Campylobacter concisus	yes	Capnocytophaga sp. HMT 902	yes	0.90511	0.90511	0.90511	3	2	4	1	0.034
Gemella morbillorum	No	Capnocytophaga sp. HMT 902	yes	0.90511	0.90511	0.90511	3	1	4	2	0.048
Gemella morbillorum	No	Capnocytophaga sp. HMT 902	yes	0.90511	0.90511	0.90511	3	1	4	2	0.029
Peptidiphaga gingivicola	No	Capnocytophaga sp. HMT 902	yes	0.978287	0.978287	0.978287	3	1	4	2	0.01
Peptidiphaga gingivicola	No	Capnocytophaga sp. HMT 902	yes	0.978287	0.978287	0.978287	3	1	4	2	0.013
Peptoniphilus sp. HMT 375	yes	Capnocytophaga sp. HMT 902	yes	0.90511	0.90511	0.90511	3	2	4	1	0.041
Schaalia sp. HMT 172	No	Capnocytophaga sp. HMT 902	yes	0.90511	0.90511	0.90511	3	1	4	2	0.049
Schaalia sp. HMT 877	No	Capnocytophaga sp. HMT 902	yes	0.978287	0.978287	0.978287	3	1	4	2	0.005
Schaalia sp. HMT 877	No	Capnocytophaga sp. HMT 902	yes	0.978287	0.978287	0.978287	3	1	4	2	0.016
Streptococcus sp. HMT 056	yes	Capnocytophaga sp. HMT 902	yes	0.90511	0.90511	0.90511	3	2	4	1	0.047
Streptococcus sp. HMT 056	yes	Capnocytophaga sp. HMT 902	yes	0.90511	0.90511	0.90511	3	2	4	1	0.033
Arcanobacterium haemolyticum	No	Capnocytophaga sp. HMT 903	yes	-0.915967	-0.915967	-0.915967	2	1	5	1	0.033
Arcanobacterium haemolyticum	No	Capnocytophaga sp. HMT 903	yes	-0.915967	-0.915967	-0.915967	2	1	5	1	0.034
Campylobacter concisus	yes	Capnocytophaga sp. HMT 903	yes	0.90511	0.90511	0.90511	3	2	4	1	0.04
Gemella morbillorum	No	Capnocytophaga sp. HMT 903	yes	0.90511	0.90511	0.90511	3	1	4	2	0.039
Gemella morbillorum	No	Capnocytophaga sp. HMT 903	yes	0.90511	0.90511	0.90511	3	1	4	2	0.044
Peptidiphaga gingivicola	No	Capnocytophaga sp. HMT 903	yes	0.978287	0.978287	0.978287	3	1	4	2	0.003
Peptidiphaga gingivicola	No	Capnocytophaga sp. HMT 903	yes	0.978287	0.978287	0.978287	3	1	4	2	0.013
Peptoniphilus sp. HMT 375	yes	Capnocytophaga sp. HMT 903	yes	0.90511	0.90511	0.90511	3	2	4	1	0.041
Schaalia sp. HMT 877	No	Capnocytophaga sp. HMT 903	yes	0.978287	0.978287	0.978287	3	1	4	2	0.009
Schaalia sp. HMT 877	No	Capnocytophaga sp. HMT 903	yes	0.978287	0.978287	0.978287	3	1	4	2	0.023
Streptococcus sp. HMT 056	yes	Capnocytophaga sp. HMT 903	yes	0.90511	0.90511	0.90511	3	2	4	1	0.047
Streptococcus sp. HMT 056	yes	Capnocytophaga sp. HMT 903	yes	0.90511	0.90511	0.90511	3	2	4	1	0.038
Streptococcus agalactiae	yes	Capnocytophaga sputigena	yes	0.892691	0.892691	0.892691	2	1	5	1	0.025
Streptococcus agalactiae	yes	Capnocytophaga sputigena	yes	0.892691	0.892691	0.892691	2	1	5	1	0.041
Bifidobacterium dentium	No	Cardiobacterium hominis	no	-0.90511	-0.90511	-0.90511	3	1	4	2	0.024
Helicobacter pylori	yes	Cardiobacterium hominis	no	0.967431	0.967431	0.967431	2	1	5	1	0.011
Helicobacter pylori	yes	Cardiobacterium hominis	no	0.967431	0.967431	0.967431	2	1	5	1	0.007
Kocuria rhizophila	No	Cardiobacterium hominis	no	-0.90511	-0.90511	-0.90511	3	1	4	2	0.029
Lactobacillus crispatus	yes	Cardiobacterium hominis	no	0.90511	0.90511	0.90511	3	2	4	1	0.031
Prevotella bivia	yes	Cardiobacterium hominis	no	0.90511	0.90511	0.90511	3	1	4	2	0.032
Prevotella salivae	yes	Cardiobacterium hominis	no	-0.894254	-0.894254	-0.894254	2	1	5	1	0.049
Prevotella salivae	yes	Cardiobacterium hominis	no	-0.894254	-0.894254	-0.894254	2	1	5	1	0.048
Prevotella sp. HMT 314	yes	Cardiobacterium hominis	no	0.90511	0.90511	0.90511	3	1	4	2	0.036
Pseudoramibacter alactolyticus	No	Cardiobacterium hominis	no	0.989144	0.989144	0.989144	2	1	5	1	0.003
Pseudoramibacter alactolyticus	No	Cardiobacterium hominis	no	0.989144	0.989144	0.989144	2	1	5	1	0.002
Selenomonas sp. HMT 133	No	Cardiobacterium hominis	no	0.967431	0.967431	0.967431	2	1	5	1	0.007
Selenomonas sp. HMT 133	No	Cardiobacterium hominis	no	0.967431	0.967431	0.967431	2	1	5	1	0.011
Streptococcus pyogenes	yes	Cardiobacterium hominis	no	0.90511	0.90511	0.90511	3	2	4	1	0.034
Streptococcus pyogenes	yes	Cardiobacterium hominis	no	0.90511	0.90511	0.90511	3	2	4	1	0.041
Streptococcus sobrinus	No	Cardiobacterium hominis	no	-0.90511	-0.90511	-0.90511	3	1	4	2	0.035
Anaerococcus octavius	yes	Cardiobacterium valvarum	no	-0.894254	-0.894254	-0.894254	2	1	5	1	0.049
Peptidiphaga sp. HMT 183	No	Cardiobacterium valvarum	no	0.904842	0.904842	0.904842	2	1	5	1	0.031
Peptidiphaga sp. HMT 183	No	Cardiobacterium valvarum	no	0.904842	0.904842	0.904842	2	1	5	1	0.039
Selenomonas artemidis	yes	Cardiobacterium valvarum	no	0.915967	0.915967	0.915967	2	1	5	1	0.025
Selenomonas artemidis	yes	Cardiobacterium valvarum	no	0.915967	0.915967	0.915967	2	1	5	1	0.019
Staphylococcus hominis	No	Cardiobacterium valvarum	no	0.904842	0.904842	0.904842	2	1	5	1	0.031
Treponema lecithinolyticum	No	Cardiobacterium valvarum	no	0.904842	0.904842	0.904842	2	1	5	1	0.04
Treponema lecithinolyticum	No	Cardiobacterium valvarum	no	0.904842	0.904842	0.904842	2	1	5	1	0.03
Arcanobacterium haemolyticum	No	Chlorobium limicola	no	0.892691	0.892691	0.892691	2	1	5	1	0.033
Campylobacter concisus	yes	Chlorobium limicola	no	-0.881835	-0.881835	-0.881835	3	2	4	1	0.049
Peptidiphaga gingivicola	No	Chlorobium limicola	no	-0.90511	-0.90511	-0.90511	3	1	4	2	0.019
Schaalia sp. HMT 877	No	Chlorobium limicola	no	-0.90511	-0.90511	-0.90511	3	1	4	2	0.015
Mycoplasma salivarium	yes	Corynebacterium accolens	no	0.894254	0.894254	0.894254	2	1	5	1	0.023
Mycoplasma salivarium	yes	Corynebacterium accolens	no	0.894254	0.894254	0.894254	2	1	5	1	0.032
Acidipropionibacterium acidifaciens	No	Corynebacterium amycolatum	no	0.881835	0.881835	0.881835	3	1	4	2	0.036
Alloprevotella tannerae	yes	Corynebacterium amycolatum	no	0.866065	0.866065	0.866065	2	1	5	1	0.041
Bacteroides heparinolyticus	No	Corynebacterium amycolatum	no	0.866065	0.866065	0.866065	2	1	5	1	0.049
Bifidobacterium dentium	No	Corynebacterium amycolatum	no	0.90511	0.90511	0.90511	3	1	4	2	0.026
Kocuria rhizophila	No	Corynebacterium amycolatum	no	0.90511	0.90511	0.90511	3	1	4	2	0.036
Kocuria rhizophila	No	Corynebacterium amycolatum	no	0.90511	0.90511	0.90511	3	1	4	2	0.047
Lactobacillus crispatus	yes	Corynebacterium amycolatum	no	-0.915967	-0.915967	-0.915967	2	1	5	1	0.016
Lactobacillus crispatus	yes	Corynebacterium amycolatum	no	-0.915967	-0.915967	-0.915967	2	1	5	1	0.023
Prevotella bivia	yes	Corynebacterium amycolatum	no	-0.90511	-0.90511	-0.90511	3	1	4	2	0.029
Prevotella sp. HMT 314	yes	Corynebacterium amycolatum	no	-0.90511	-0.90511	-0.90511	3	1	4	2	0.033
Pseudoramibacter alactolyticus	No	Corynebacterium amycolatum	no	-0.881835	-0.881835	-0.881835	3	2	4	1	0.049
Streptococcus pyogenes	yes	Corynebacterium amycolatum	no	-0.915967	-0.915967	-0.915967	2	1	5	1	0.015
Streptococcus pyogenes	yes	Corynebacterium amycolatum	no	-0.915967	-0.915967	-0.915967	2	1	5	1	0.027
Streptococcus sobrinus	No	Corynebacterium amycolatum	no	0.90511	0.90511	0.90511	3	1	4	2	0.016
Streptococcus sobrinus	No	Corynebacterium amycolatum	no	0.90511	0.90511	0.90511	3	1	4	2	0.046
Alloprevotella rava	No	Corynebacterium jeikeium	no	0.894254	0.894254	0.894254	2	1	5	1	0.021
Alloprevotella rava	No	Corynebacterium jeikeium	no	0.894254	0.894254	0.894254	2	1	5	1	0.048
Alloprevotella tannerae	yes	Corynebacterium jeikeium	no	0.894254	0.894254	0.894254	2	1	5	1	0.021
Bacteroides heparinolyticus	No	Corynebacterium jeikeium	no	0.894254	0.894254	0.894254	2	1	5	1	0.029
Dermabacter hominis	No	Corynebacterium jeikeium	no	0.881835	0.881835	0.881835	3	1	4	2	0.041
Dermabacter hominis	No	Corynebacterium jeikeium	no	0.881835	0.881835	0.881835	3	1	4	2	0.045
Finegoldia magna	yes	Corynebacterium jeikeium	no	-0.881835	-0.881835	-0.881835	3	1	4	2	0.043
Lachnospiraceae G-2 bacterium HMT 096	yes	Corynebacterium jeikeium	no	0.894254	0.894254	0.894254	2	1	5	1	0.02
Lachnospiraceae G-2 bacterium HMT 096	yes	Corynebacterium jeikeium	no	0.894254	0.894254	0.894254	2	1	5	1	0.039
Lacticaseibacillus paracasei	No	Corynebacterium jeikeium	no	0.881835	0.881835	0.881835	3	1	4	2	0.04
Lacticaseibacillus paracasei	No	Corynebacterium jeikeium	no	0.881835	0.881835	0.881835	3	1	4	2	0.043
Lactobacillus jensenii	yes	Corynebacterium jeikeium	no	-0.892691	-0.892691	-0.892691	2	1	5	1	0.022
Lactobacillus jensenii	yes	Corynebacterium jeikeium	no	-0.892691	-0.892691	-0.892691	2	1	5	1	0.037
Lactococcus lactis	yes	Corynebacterium jeikeium	no	0.881835	0.881835	0.881835	3	1	4	2	0.029
Lactococcus lactis	yes	Corynebacterium jeikeium	no	0.881835	0.881835	0.881835	3	1	4	2	0.042
Limosilactobacillus fermentum	yes	Corynebacterium jeikeium	no	0.881835	0.881835	0.881835	3	1	4	2	0.045
Limosilactobacillus fermentum	yes	Corynebacterium jeikeium	no	0.881835	0.881835	0.881835	3	1	4	2	0.027
Mycoplasma salivarium	yes	Corynebacterium jeikeium	no	0.866065	0.866065	0.866065	2	1	5	1	0.045
Prevotella buccae	yes	Corynebacterium jeikeium	no	0.915967	0.915967	0.915967	2	1	5	1	0.019
Prevotella buccae	yes	Corynebacterium jeikeium	no	0.915967	0.915967	0.915967	2	1	5	1	0.026
Prevotella pallens	yes	Corynebacterium jeikeium	no	0.894254	0.894254	0.894254	2	1	5	1	0.019
Prevotella pleuritidis	yes	Corynebacterium jeikeium	no	0.894254	0.894254	0.894254	2	1	5	1	0.029
Schaalia sp. HMT 180	No	Corynebacterium jeikeium	no	-0.894254	-0.894254	-0.894254	2	1	5	1	0.032
Aggregatibacter actinomycetemcomitans	yes	Corynebacterium kroppenstedtii	no	-0.989144	-0.989144	-0.989144	2	1	5	1	0.008
Aggregatibacter actinomycetemcomitans	yes	Corynebacterium kroppenstedtii	no	-0.989144	-0.989144	-0.989144	2	1	5	1	0.005
Alloprevotella sp. HMT 473	No	Corynebacterium kroppenstedtii	no	0.904842	0.904842	0.904842	2	1	5	1	0.049
Alloprevotella sp. HMT 473	No	Corynebacterium kroppenstedtii	no	0.904842	0.904842	0.904842	2	1	5	1	0.03
Mycoplasma salivarium	yes	Corynebacterium kroppenstedtii	no	0.904842	0.904842	0.904842	2	1	5	1	0.045
Mycoplasma salivarium	yes	Corynebacterium kroppenstedtii	no	0.904842	0.904842	0.904842	2	1	5	1	0.042
Peptostreptococcaceae G-6 Eubacterium minutum	No	Corynebacterium kroppenstedtii	no	0.939242	0.939242	0.939242	2	1	5	1	0.023
Peptostreptococcaceae G-6 Eubacterium minutum	No	Corynebacterium kroppenstedtii	no	0.939242	0.939242	0.939242	2	1	5	1	0.021
Prevotella dentalis	yes	Corynebacterium kroppenstedtii	no	0.894254	0.894254	0.894254	2	1	5	1	0.014
Prevotella sp. HMT 376	yes	Corynebacterium kroppenstedtii	no	0.847703	0.847703	0.847703	2	1	5	1	0.049
Slackia exigua	No	Corynebacterium kroppenstedtii	no	0.904842	0.904842	0.904842	2	1	5	1	0.026
Sneathia sanguinegens	yes	Corynebacterium kroppenstedtii	no	-0.866065	-0.866065	-0.866065	2	1	5	1	0.04
Mycoplasma salivarium	yes	Corynebacterium macginleyi	no	0.894254	0.894254	0.894254	2	1	5	1	0.027
Mycoplasma salivarium	yes	Corynebacterium macginleyi	no	0.894254	0.894254	0.894254	2	1	5	1	0.037
Prevotella buccae	yes	Corynebacterium macginleyi	no	0.847703	0.847703	0.847703	2	1	5	1	0.048
Prevotella enoeca	yes	Corynebacterium macginleyi	no	0.849265	0.849265	0.849265	2	1	5	1	0.042
Mycoplasma salivarium	yes	Corynebacterium mastitidis	no	0.894254	0.894254	0.894254	2	1	5	1	0.022
Mycoplasma salivarium	yes	Corynebacterium mastitidis	no	0.894254	0.894254	0.894254	2	1	5	1	0.043
Peptidiphaga sp. HMT 183	No	Corynebacterium matruchotii	yes	0.904842	0.904842	0.904842	2	1	5	1	0.04
Peptidiphaga sp. HMT 183	No	Corynebacterium matruchotii	yes	0.904842	0.904842	0.904842	2	1	5	1	0.037
Selenomonas artemidis	yes	Corynebacterium matruchotii	yes	0.915967	0.915967	0.915967	2	1	5	1	0.028
Selenomonas artemidis	yes	Corynebacterium matruchotii	yes	0.915967	0.915967	0.915967	2	1	5	1	0.011
Staphylococcus hominis	No	Corynebacterium matruchotii	yes	0.904842	0.904842	0.904842	2	1	5	1	0.038
Staphylococcus hominis	No	Corynebacterium matruchotii	yes	0.904842	0.904842	0.904842	2	1	5	1	0.044
Treponema lecithinolyticum	No	Corynebacterium matruchotii	yes	0.904842	0.904842	0.904842	2	1	5	1	0.034
Treponema lecithinolyticum	No	Corynebacterium matruchotii	yes	0.904842	0.904842	0.904842	2	1	5	1	0.04
Mycoplasma salivarium	yes	Corynebacterium pilbarense	no	0.894254	0.894254	0.894254	2	1	5	1	0.029
Mycoplasma salivarium	yes	Corynebacterium pilbarense	no	0.894254	0.894254	0.894254	2	1	5	1	0.048
Bacteroides zoogleoformans	yes	Corynebacterium striatum	no	0.915967	0.915967	0.915967	2	1	5	1	0.023
Bacteroides zoogleoformans	yes	Corynebacterium striatum	no	0.915967	0.915967	0.915967	2	1	5	1	0.025
Bradyrhizobium elkanii	No	Corynebacterium striatum	no	-0.892691	-0.892691	-0.892691	2	1	5	1	0.029
Fretibacterium fastidiosum	No	Corynebacterium striatum	no	0.915967	0.915967	0.915967	2	1	5	1	0.016
Fretibacterium fastidiosum	No	Corynebacterium striatum	no	0.915967	0.915967	0.915967	2	1	5	1	0.024
Peptostreptococcaceae G-6 Eubacterium minutum	No	Corynebacterium striatum	no	0.894254	0.894254	0.894254	2	1	5	1	0.047
Peptostreptococcaceae G-6 Eubacterium minutum	No	Corynebacterium striatum	no	0.894254	0.894254	0.894254	2	1	5	1	0.037
Phocaeicola abscessus	yes	Corynebacterium striatum	no	0.915967	0.915967	0.915967	2	1	5	1	0.015
Phocaeicola abscessus	yes	Corynebacterium striatum	no	0.915967	0.915967	0.915967	2	1	5	1	0.021
Porphyromonas endodontalis	No	Corynebacterium striatum	no	0.915967	0.915967	0.915967	2	1	5	1	0.013
Porphyromonas endodontalis	No	Corynebacterium striatum	no	0.915967	0.915967	0.915967	2	1	5	1	0.026
Prevotella dentalis	yes	Corynebacterium striatum	no	0.849265	0.849265	0.849265	2	1	5	1	0.047
Prevotella marshii	yes	Corynebacterium striatum	no	0.892691	0.892691	0.892691	2	1	5	1	0.048
Prevotella marshii	yes	Corynebacterium striatum	no	0.892691	0.892691	0.892691	2	1	5	1	0.024
Prevotella saccharolytica	yes	Corynebacterium striatum	no	0.892691	0.892691	0.892691	2	1	5	1	0.046
Prevotella saccharolytica	yes	Corynebacterium striatum	no	0.892691	0.892691	0.892691	2	1	5	1	0.028
Prevotella sp. HMT 317	yes	Corynebacterium striatum	no	0.892691	0.892691	0.892691	2	1	5	1	0.045
Prevotella sp. HMT 376	yes	Corynebacterium striatum	no	0.892691	0.892691	0.892691	2	1	5	1	0.041
Aggregatibacter actinomycetemcomitans	yes	Corynebacterium urealyticum	no	-0.894254	-0.894254	-0.894254	2	1	5	1	0.046
Aggregatibacter actinomycetemcomitans	yes	Corynebacterium urealyticum	no	-0.894254	-0.894254	-0.894254	2	1	5	1	0.034
Prevotella dentalis	yes	Corynebacterium urealyticum	no	0.892691	0.892691	0.892691	2	1	5	1	0.044
Prevotella dentalis	yes	Corynebacterium urealyticum	no	0.892691	0.892691	0.892691	2	1	5	1	0.025
Acidipropionibacterium acidifaciens	No	Cronobacter sakazakii	no	0.90511	0.90511	0.90511	3	1	4	2	0.038
Alloprevotella rava	No	Cronobacter sakazakii	no	0.90511	0.90511	0.90511	3	2	4	1	0.045
Alloprevotella tannerae	yes	Cronobacter sakazakii	no	0.90511	0.90511	0.90511	3	2	4	1	0.045
Alloprevotella tannerae	yes	Cronobacter sakazakii	no	0.90511	0.90511	0.90511	3	2	4	1	0.035
Anaerolineae G-1 bacterium HMT 439	No	Cronobacter sakazakii	no	-0.90511	-0.90511	-0.90511	3	1	4	2	0.04
Bacteroides heparinolyticus	No	Cronobacter sakazakii	no	0.90511	0.90511	0.90511	3	2	4	1	0.031
Bifidobacterium dentium	No	Cronobacter sakazakii	no	0.978287	0.978287	0.978287	3	1	4	2	0.023
Bifidobacterium dentium	No	Cronobacter sakazakii	no	0.978287	0.978287	0.978287	3	1	4	2	0.016
Kocuria rhizophila	No	Cronobacter sakazakii	no	0.978287	0.978287	0.978287	3	1	4	2	0.014
Kocuria rhizophila	No	Cronobacter sakazakii	no	0.978287	0.978287	0.978287	3	1	4	2	0.01
Lachnoanaerobaculum sp. HMT 083	No	Cronobacter sakazakii	no	-0.90511	-0.90511	-0.90511	3	1	4	2	0.032
Lachnoanaerobaculum sp. HMT 083	No	Cronobacter sakazakii	no	-0.90511	-0.90511	-0.90511	3	1	4	2	0.029
Lachnospiraceae G-2 bacterium HMT 096	yes	Cronobacter sakazakii	no	0.90511	0.90511	0.90511	3	2	4	1	0.042
Lachnospiraceae G-2 bacterium HMT 096	yes	Cronobacter sakazakii	no	0.90511	0.90511	0.90511	3	2	4	1	0.043
Lactobacillus crispatus	yes	Cronobacter sakazakii	no	-0.978287	-0.978287	-0.978287	3	2	4	1	0.015
Lactobacillus crispatus	yes	Cronobacter sakazakii	no	-0.978287	-0.978287	-0.978287	3	2	4	1	0.015
Prevotella bivia	yes	Cronobacter sakazakii	no	-0.978287	-0.978287	-0.978287	3	1	4	2	0.015
Prevotella bivia	yes	Cronobacter sakazakii	no	-0.978287	-0.978287	-0.978287	3	1	4	2	0.008
Prevotella pallens	yes	Cronobacter sakazakii	no	0.90511	0.90511	0.90511	3	2	4	1	0.036
Prevotella pleuritidis	yes	Cronobacter sakazakii	no	0.90511	0.90511	0.90511	3	2	4	1	0.034
Prevotella sp. HMT 314	yes	Cronobacter sakazakii	no	-0.978287	-0.978287	-0.978287	3	1	4	2	0.019
Prevotella sp. HMT 314	yes	Cronobacter sakazakii	no	-0.978287	-0.978287	-0.978287	3	1	4	2	0.016
Pseudoramibacter alactolyticus	No	Cronobacter sakazakii	no	-0.939242	-0.939242	-0.939242	2	1	5	1	0.017
Pseudoramibacter alactolyticus	No	Cronobacter sakazakii	no	-0.939242	-0.939242	-0.939242	2	1	5	1	0.015
Schaalia sp. HMT 180	No	Cronobacter sakazakii	no	-0.90511	-0.90511	-0.90511	3	2	4	1	0.034
Streptococcus pyogenes	yes	Cronobacter sakazakii	no	-0.978287	-0.978287	-0.978287	3	2	4	1	0.02
Streptococcus pyogenes	yes	Cronobacter sakazakii	no	-0.978287	-0.978287	-0.978287	3	2	4	1	0.011
Streptococcus sobrinus	No	Cronobacter sakazakii	no	0.978287	0.978287	0.978287	3	1	4	2	0.015
Streptococcus sobrinus	No	Cronobacter sakazakii	no	0.978287	0.978287	0.978287	3	1	4	2	0.018
Tannerella sp. HMT 286	yes	Cronobacter sakazakii	no	-0.90511	-0.90511	-0.90511	3	1	4	2	0.033
Tannerella sp. HMT 286	yes	Cronobacter sakazakii	no	-0.90511	-0.90511	-0.90511	3	1	4	2	0.019
Acidipropionibacterium acidifaciens	No	Cutibacterium acnes	no	0.90511	0.90511	0.90511	3	1	4	2	0.047
Alloprevotella rava	No	Cutibacterium acnes	no	0.939242	0.939242	0.939242	2	1	5	1	0.025
Alloprevotella rava	No	Cutibacterium acnes	no	0.939242	0.939242	0.939242	2	1	5	1	0.026
Alloprevotella tannerae	yes	Cutibacterium acnes	no	0.939242	0.939242	0.939242	2	1	5	1	0.028
Alloprevotella tannerae	yes	Cutibacterium acnes	no	0.939242	0.939242	0.939242	2	1	5	1	0.018
Anaerolineae G-1 bacterium HMT 439	No	Cutibacterium acnes	no	-0.90511	-0.90511	-0.90511	3	1	4	2	0.047
Anaerolineae G-1 bacterium HMT 439	No	Cutibacterium acnes	no	-0.90511	-0.90511	-0.90511	3	1	4	2	0.029
Bacteroides heparinolyticus	No	Cutibacterium acnes	no	0.939242	0.939242	0.939242	2	1	5	1	0.025
Bacteroides heparinolyticus	No	Cutibacterium acnes	no	0.939242	0.939242	0.939242	2	1	5	1	0.01
Bifidobacterium dentium	No	Cutibacterium acnes	no	0.978287	0.978287	0.978287	3	1	4	2	0.012
Bifidobacterium dentium	No	Cutibacterium acnes	no	0.978287	0.978287	0.978287	3	1	4	2	0.015
Kocuria rhizophila	No	Cutibacterium acnes	no	0.978287	0.978287	0.978287	3	1	4	2	0.011
Kocuria rhizophila	No	Cutibacterium acnes	no	0.978287	0.978287	0.978287	3	1	4	2	0.011
Lachnoanaerobaculum sp. HMT 083	No	Cutibacterium acnes	no	-0.90511	-0.90511	-0.90511	3	1	4	2	0.029
Lachnoanaerobaculum sp. HMT 083	No	Cutibacterium acnes	no	-0.90511	-0.90511	-0.90511	3	1	4	2	0.03
Lachnospiraceae G-2 bacterium HMT 096	yes	Cutibacterium acnes	no	0.939242	0.939242	0.939242	2	1	5	1	0.018
Lachnospiraceae G-2 bacterium HMT 096	yes	Cutibacterium acnes	no	0.939242	0.939242	0.939242	2	1	5	1	0.022
Lachnospiraceae G-2 bacterium HMT 096	yes	Cutibacterium acnes	no	0.939242	0.939242	0.939242	2	1	5	1	0.016
Lachnospiraceae G-2 bacterium HMT 096	yes	Cutibacterium acnes	no	0.939242	0.939242	0.939242	2	1	5	1	0.016
Lactobacillus crispatus	yes	Cutibacterium acnes	no	-0.989144	-0.989144	-0.989144	2	1	5	1	0.009
Lactobacillus crispatus	yes	Cutibacterium acnes	no	-0.989144	-0.989144	-0.989144	2	1	5	1	0.006
Prevotella bivia	yes	Cutibacterium acnes	no	-0.978287	-0.978287	-0.978287	3	1	4	2	0.015
Prevotella bivia	yes	Cutibacterium acnes	no	-0.978287	-0.978287	-0.978287	3	1	4	2	0.016
Prevotella pallens	yes	Cutibacterium acnes	no	0.939242	0.939242	0.939242	2	1	5	1	0.025
Prevotella pallens	yes	Cutibacterium acnes	no	0.939242	0.939242	0.939242	2	1	5	1	0.014
Prevotella pleuritidis	yes	Cutibacterium acnes	no	0.939242	0.939242	0.939242	2	1	5	1	0.037
Prevotella pleuritidis	yes	Cutibacterium acnes	no	0.939242	0.939242	0.939242	2	1	5	1	0.025
Prevotella sp. HMT 314	yes	Cutibacterium acnes	no	-0.978287	-0.978287	-0.978287	3	1	4	2	0.008
Prevotella sp. HMT 314	yes	Cutibacterium acnes	no	-0.978287	-0.978287	-0.978287	3	1	4	2	0.016
Pseudoramibacter alactolyticus	No	Cutibacterium acnes	no	-0.90511	-0.90511	-0.90511	3	2	4	1	0.036
Saccharibacteria TM7 G-1 bacterium HMT 349	No	Cutibacterium acnes	no	0.866065	0.866065	0.866065	2	1	5	1	0.045
Schaalia sp. HMT 180	No	Cutibacterium acnes	no	-0.939242	-0.939242	-0.939242	2	1	5	1	0.018
Schaalia sp. HMT 180	No	Cutibacterium acnes	no	-0.939242	-0.939242	-0.939242	2	1	5	1	0.021
Streptococcus pyogenes	yes	Cutibacterium acnes	no	-0.989144	-0.989144	-0.989144	2	1	5	1	0.004
Streptococcus pyogenes	yes	Cutibacterium acnes	no	-0.989144	-0.989144	-0.989144	2	1	5	1	0.006
Streptococcus sobrinus	No	Cutibacterium acnes	no	0.978287	0.978287	0.978287	3	1	4	2	0.013
Streptococcus sobrinus	No	Cutibacterium acnes	no	0.978287	0.978287	0.978287	3	1	4	2	0.014
Tannerella sp. HMT 286	yes	Cutibacterium acnes	no	-0.90511	-0.90511	-0.90511	3	1	4	2	0.039
Tannerella sp. HMT 286	yes	Cutibacterium acnes	no	-0.90511	-0.90511	-0.90511	3	1	4	2	0.036
Bacteroides zoogleoformans	yes	Cutibacterium avidum	no	0.915967	0.915967	0.915967	2	1	5	1	0.012
Bacteroides zoogleoformans	yes	Cutibacterium avidum	no	0.915967	0.915967	0.915967	2	1	5	1	0.022
Bradyrhizobium elkanii	No	Cutibacterium avidum	no	-0.892691	-0.892691	-0.892691	2	1	5	1	0.042
Bradyrhizobium elkanii	No	Cutibacterium avidum	no	-0.892691	-0.892691	-0.892691	2	1	5	1	0.035
Fretibacterium fastidiosum	No	Cutibacterium avidum	no	0.915967	0.915967	0.915967	2	1	5	1	0.007
Fretibacterium fastidiosum	No	Cutibacterium avidum	no	0.915967	0.915967	0.915967	2	1	5	1	0.027
Peptostreptococcaceae G-6 Eubacterium minutum	No	Cutibacterium avidum	no	0.894254	0.894254	0.894254	2	1	5	1	0.039
Peptostreptococcaceae G-6 Eubacterium minutum	No	Cutibacterium avidum	no	0.894254	0.894254	0.894254	2	1	5	1	0.044
Phocaeicola abscessus	yes	Cutibacterium avidum	no	0.915967	0.915967	0.915967	2	1	5	1	0.011
Phocaeicola abscessus	yes	Cutibacterium avidum	no	0.915967	0.915967	0.915967	2	1	5	1	0.028
Porphyromonas endodontalis	No	Cutibacterium avidum	no	0.915967	0.915967	0.915967	2	1	5	1	0.012
Porphyromonas endodontalis	No	Cutibacterium avidum	no	0.915967	0.915967	0.915967	2	1	5	1	0.025
Prevotella dentalis	yes	Cutibacterium avidum	no	0.849265	0.849265	0.849265	2	1	5	1	0.049
Prevotella marshii	yes	Cutibacterium avidum	no	0.892691	0.892691	0.892691	2	1	5	1	0.04
Prevotella saccharolytica	yes	Cutibacterium avidum	no	0.892691	0.892691	0.892691	2	1	5	1	0.046
Prevotella saccharolytica	yes	Cutibacterium avidum	no	0.892691	0.892691	0.892691	2	1	5	1	0.032
Prevotella sp. HMT 317	yes	Cutibacterium avidum	no	0.892691	0.892691	0.892691	2	1	5	1	0.04
Prevotella sp. HMT 317	yes	Cutibacterium avidum	no	0.892691	0.892691	0.892691	2	1	5	1	0.033
Prevotella sp. HMT 376	yes	Cutibacterium avidum	no	0.892691	0.892691	0.892691	2	1	5	1	0.042
Prevotella sp. HMT 376	yes	Cutibacterium avidum	no	0.892691	0.892691	0.892691	2	1	5	1	0.027
Actinomyces gerencseriae	No	Cutibacterium granulosum	no	-0.939242	-0.939242	-0.939242	2	1	5	1	0.012
Actinomyces gerencseriae	No	Cutibacterium granulosum	no	-0.939242	-0.939242	-0.939242	2	1	5	1	0.017
Actinomyces naeslundii	No	Cutibacterium granulosum	no	-0.915967	-0.915967	-0.915967	2	1	5	1	0.013
Actinomyces naeslundii	No	Cutibacterium granulosum	no	-0.915967	-0.915967	-0.915967	2	1	5	1	0.027
Alloprevotella sp. HMT 473	No	Cutibacterium granulosum	no	0.904842	0.904842	0.904842	2	1	5	1	0.024
Alloprevotella sp. HMT 473	No	Cutibacterium granulosum	no	0.904842	0.904842	0.904842	2	1	5	1	0.024
Dialister pneumosintes	yes	Cutibacterium granulosum	no	0.939242	0.939242	0.939242	2	1	5	1	0.018
Dialister pneumosintes	yes	Cutibacterium granulosum	no	0.939242	0.939242	0.939242	2	1	5	1	0.016
Kingella kingae	yes	Cutibacterium granulosum	no	-0.915967	-0.915967	-0.915967	2	1	5	1	0.021
Kingella kingae	yes	Cutibacterium granulosum	no	-0.915967	-0.915967	-0.915967	2	1	5	1	0.027
Lactobacillus gasseri	yes	Cutibacterium granulosum	no	-0.939242	-0.939242	-0.939242	2	1	5	1	0.025
Lactobacillus gasseri	yes	Cutibacterium granulosum	no	-0.939242	-0.939242	-0.939242	2	1	5	1	0.017
Mycoplasma salivarium	yes	Cutibacterium granulosum	no	0.904842	0.904842	0.904842	2	1	5	1	0.027
Mycoplasma salivarium	yes	Cutibacterium granulosum	no	0.904842	0.904842	0.904842	2	1	5	1	0.034
Neisseria bacilliformis	No	Cutibacterium granulosum	no	-0.915967	-0.915967	-0.915967	2	1	5	1	0.019
Neisseria bacilliformis	No	Cutibacterium granulosum	no	-0.915967	-0.915967	-0.915967	2	1	5	1	0.016
Parascardovia denticolens	No	Cutibacterium granulosum	no	-0.939242	-0.939242	-0.939242	2	1	5	1	0.023
Parascardovia denticolens	No	Cutibacterium granulosum	no	-0.939242	-0.939242	-0.939242	2	1	5	1	0.013
Scardovia wiggsiae	No	Cutibacterium granulosum	no	-0.915967	-0.915967	-0.915967	2	1	5	1	0.011
Scardovia wiggsiae	No	Cutibacterium granulosum	no	-0.915967	-0.915967	-0.915967	2	1	5	1	0.02
Schaalia sp. HMT 178	No	Cutibacterium granulosum	no	-0.881835	-0.881835	-0.881835	3	1	4	2	0.042
Slackia exigua	No	Cutibacterium granulosum	no	0.904842	0.904842	0.904842	2	1	5	1	0.027
Slackia exigua	No	Cutibacterium granulosum	no	0.904842	0.904842	0.904842	2	1	5	1	0.03
Streptococcus agalactiae	yes	Cutibacterium granulosum	no	-0.894254	-0.894254	-0.894254	2	1	5	1	0.047
Streptococcus agalactiae	yes	Cutibacterium granulosum	no	-0.894254	-0.894254	-0.894254	2	1	5	1	0.03
Streptococcus lactarius	yes	Cutibacterium granulosum	no	-0.915967	-0.915967	-0.915967	2	1	5	1	0.024
Streptococcus lactarius	yes	Cutibacterium granulosum	no	-0.915967	-0.915967	-0.915967	2	1	5	1	0.032
Streptococcus sinensis	yes	Cutibacterium granulosum	no	-0.915967	-0.915967	-0.915967	2	1	5	1	0.021
Streptococcus sinensis	yes	Cutibacterium granulosum	no	-0.915967	-0.915967	-0.915967	2	1	5	1	0.019
Anaerolineae G-1 bacterium HMT 439	No	Cutibacterium sp. HMT 193	no	-0.881835	-0.881835	-0.881835	3	1	4	2	0.039
Bacteroides heparinolyticus	No	Cutibacterium sp. HMT 193	no	0.866065	0.866065	0.866065	2	1	5	1	0.041
Bifidobacterium dentium	No	Cutibacterium sp. HMT 193	no	0.90511	0.90511	0.90511	3	1	4	2	0.021
Kocuria rhizophila	No	Cutibacterium sp. HMT 193	no	0.90511	0.90511	0.90511	3	1	4	2	0.031
Lactobacillus crispatus	yes	Cutibacterium sp. HMT 193	no	-0.915967	-0.915967	-0.915967	2	1	5	1	0.007
Lactobacillus crispatus	yes	Cutibacterium sp. HMT 193	no	-0.915967	-0.915967	-0.915967	2	1	5	1	0.031
Prevotella bivia	yes	Cutibacterium sp. HMT 193	no	-0.90511	-0.90511	-0.90511	3	1	4	2	0.023
Prevotella bivia	yes	Cutibacterium sp. HMT 193	no	-0.90511	-0.90511	-0.90511	3	1	4	2	0.045
Prevotella sp. HMT 314	yes	Cutibacterium sp. HMT 193	no	-0.90511	-0.90511	-0.90511	3	1	4	2	0.028
Pseudoramibacter alactolyticus	No	Cutibacterium sp. HMT 193	no	-0.881835	-0.881835	-0.881835	3	2	4	1	0.042
Streptococcus pyogenes	yes	Cutibacterium sp. HMT 193	no	-0.915967	-0.915967	-0.915967	2	1	5	1	0.011
Streptococcus pyogenes	yes	Cutibacterium sp. HMT 193	no	-0.915967	-0.915967	-0.915967	2	1	5	1	0.042
Streptococcus sobrinus	No	Cutibacterium sp. HMT 193	no	0.90511	0.90511	0.90511	3	1	4	2	0.035
Bifidobacterium dentium	No	Delftia acidovorans	no	0.90511	0.90511	0.90511	3	1	4	2	0.035
Helicobacter pylori	yes	Delftia acidovorans	no	-0.967431	-0.967431	-0.967431	2	1	5	1	0.015
Helicobacter pylori	yes	Delftia acidovorans	no	-0.967431	-0.967431	-0.967431	2	1	5	1	0.012
Kocuria rhizophila	No	Delftia acidovorans	no	0.90511	0.90511	0.90511	3	1	4	2	0.043
Kocuria rhizophila	No	Delftia acidovorans	no	0.90511	0.90511	0.90511	3	1	4	2	0.044
Lactobacillus crispatus	yes	Delftia acidovorans	no	-0.90511	-0.90511	-0.90511	3	2	4	1	0.037
Lactobacillus crispatus	yes	Delftia acidovorans	no	-0.90511	-0.90511	-0.90511	3	2	4	1	0.046
Prevotella bivia	yes	Delftia acidovorans	no	-0.90511	-0.90511	-0.90511	3	1	4	2	0.031
Prevotella bivia	yes	Delftia acidovorans	no	-0.90511	-0.90511	-0.90511	3	1	4	2	0.049
Prevotella sp. HMT 314	yes	Delftia acidovorans	no	-0.90511	-0.90511	-0.90511	3	1	4	2	0.032
Prevotella sp. HMT 314	yes	Delftia acidovorans	no	-0.90511	-0.90511	-0.90511	3	1	4	2	0.045
Pseudoramibacter alactolyticus	No	Delftia acidovorans	no	-0.989144	-0.989144	-0.989144	2	1	5	1	0.009
Pseudoramibacter alactolyticus	No	Delftia acidovorans	no	-0.989144	-0.989144	-0.989144	2	1	5	1	0.003
Selenomonas sp. HMT 133	No	Delftia acidovorans	no	-0.967431	-0.967431	-0.967431	2	1	5	1	0.008
Selenomonas sp. HMT 133	No	Delftia acidovorans	no	-0.967431	-0.967431	-0.967431	2	1	5	1	0.012
Streptococcus pyogenes	yes	Delftia acidovorans	no	-0.90511	-0.90511	-0.90511	3	2	4	1	0.034
Streptococcus sobrinus	No	Delftia acidovorans	no	0.90511	0.90511	0.90511	3	1	4	2	0.033
Corynebacterium durum	No	Desulfobulbus sp. HMT 041	no	-0.90511	-0.90511	-0.90511	3	1	4	2	0.048
Corynebacterium tuberculostearicum	No	Desulfobulbus sp. HMT 041	no	-0.881835	-0.881835	-0.881835	3	1	4	2	0.048
Limosilactobacillus panis	yes	Desulfobulbus sp. HMT 041	no	-0.881835	-0.881835	-0.881835	3	1	4	2	0.045
Methanobrevibacter oralis	yes	Desulfobulbus sp. HMT 041	no	-0.90511	-0.90511	-0.90511	3	1	4	2	0.042
Methanobrevibacter oralis	yes	Desulfobulbus sp. HMT 041	no	-0.90511	-0.90511	-0.90511	3	1	4	2	0.039
Prevotella sp. HMT 475	yes	Desulfobulbus sp. HMT 041	no	0.881835	0.881835	0.881835	3	1	4	2	0.036
Prevotella veroralis	yes	Desulfobulbus sp. HMT 041	no	0.881835	0.881835	0.881835	3	1	4	2	0.047
Propionibacteriaceae G-2 bacterium HMT 192	No	Desulfobulbus sp. HMT 041	no	0.90511	0.90511	0.90511	3	2	4	1	0.047
Saccharibacteria TM7 G-1 bacterium HMT 952	No	Desulfobulbus sp. HMT 041	no	0.881835	0.881835	0.881835	3	1	4	2	0.04
Acidipropionibacterium acidifaciens	No	Dialister invisus	yes	0.904842	0.904842	0.904842	2	1	5	1	0.041
Acidipropionibacterium acidifaciens	No	Dialister invisus	yes	0.904842	0.904842	0.904842	2	1	5	1	0.03
Alloprevotella rava	No	Dialister invisus	yes	-0.904842	-0.904842	-0.904842	2	1	5	1	0.04
Alloprevotella rava	No	Dialister invisus	yes	-0.904842	-0.904842	-0.904842	2	1	5	1	0.039
Alloprevotella tannerae	yes	Dialister invisus	yes	-0.904842	-0.904842	-0.904842	2	1	5	1	0.045
Alloprevotella tannerae	yes	Dialister invisus	yes	-0.904842	-0.904842	-0.904842	2	1	5	1	0.033
Anaerolineae G-1 bacterium HMT 439	No	Dialister invisus	yes	-0.904842	-0.904842	-0.904842	2	1	5	1	0.041
Anaerolineae G-1 bacterium HMT 439	No	Dialister invisus	yes	-0.904842	-0.904842	-0.904842	2	1	5	1	0.037
Bacteroides heparinolyticus	No	Dialister invisus	yes	-0.904842	-0.904842	-0.904842	2	1	5	1	0.041
Bacteroides heparinolyticus	No	Dialister invisus	yes	-0.904842	-0.904842	-0.904842	2	1	5	1	0.049
Bacteroides zoogleoformans	yes	Dialister invisus	yes	-0.989144	-0.989144	-0.989144	2	1	5	1	0.006
Bacteroides zoogleoformans	yes	Dialister invisus	yes	-0.989144	-0.989144	-0.989144	2	1	5	1	0.006
Bradyrhizobium elkanii	No	Dialister invisus	yes	0.915967	0.915967	0.915967	2	1	5	1	0.034
Bradyrhizobium elkanii	No	Dialister invisus	yes	0.915967	0.915967	0.915967	2	1	5	1	0.013
Corynebacterium durum	No	Dialister invisus	yes	0.90511	0.90511	0.90511	2	1	4	1	0.047
Corynebacterium durum	No	Dialister invisus	yes	0.90511	0.90511	0.90511	2	1	4	1	0.046
Fretibacterium fastidiosum	No	Dialister invisus	yes	-0.989144	-0.989144	-0.989144	2	1	5	1	0.004
Fretibacterium fastidiosum	No	Dialister invisus	yes	-0.989144	-0.989144	-0.989144	2	1	5	1	0.004
Lachnospiraceae G-2 bacterium HMT 096	yes	Dialister invisus	yes	-0.904842	-0.904842	-0.904842	2	1	5	1	0.048
Lachnospiraceae G-2 bacterium HMT 096	yes	Dialister invisus	yes	-0.904842	-0.904842	-0.904842	2	1	5	1	0.043
Lachnospiraceae G-2 bacterium HMT 096	yes	Dialister invisus	yes	-0.904842	-0.904842	-0.904842	2	1	5	1	0.035
Methanobrevibacter oralis	yes	Dialister invisus	yes	0.90511	0.90511	0.90511	2	1	4	1	0.031
Methanobrevibacter oralis	yes	Dialister invisus	yes	0.90511	0.90511	0.90511	2	1	4	1	0.045
Peptostreptococcaceae G-6 Eubacterium minutum	No	Dialister invisus	yes	-0.967431	-0.967431	-0.967431	2	1	5	1	0.008
Peptostreptococcaceae G-6 Eubacterium minutum	No	Dialister invisus	yes	-0.967431	-0.967431	-0.967431	2	1	5	1	0.011
Phocaeicola abscessus	yes	Dialister invisus	yes	-0.989144	-0.989144	-0.989144	2	1	5	1	0.005
Phocaeicola abscessus	yes	Dialister invisus	yes	-0.989144	-0.989144	-0.989144	2	1	5	1	0.003
Porphyromonas endodontalis	No	Dialister invisus	yes	-0.989144	-0.989144	-0.989144	2	1	5	1	0.005
Porphyromonas endodontalis	No	Dialister invisus	yes	-0.989144	-0.989144	-0.989144	2	1	5	1	0.007
Prevotella marshii	yes	Dialister invisus	yes	-0.915967	-0.915967	-0.915967	2	1	5	1	0.017
Prevotella marshii	yes	Dialister invisus	yes	-0.915967	-0.915967	-0.915967	2	1	5	1	0.006
Prevotella pallens	yes	Dialister invisus	yes	-0.904842	-0.904842	-0.904842	2	1	5	1	0.043
Prevotella pallens	yes	Dialister invisus	yes	-0.904842	-0.904842	-0.904842	2	1	5	1	0.038
Prevotella pleuritidis	yes	Dialister invisus	yes	-0.904842	-0.904842	-0.904842	2	1	5	1	0.041
Prevotella pleuritidis	yes	Dialister invisus	yes	-0.904842	-0.904842	-0.904842	2	1	5	1	0.038
Prevotella saccharolytica	yes	Dialister invisus	yes	-0.915967	-0.915967	-0.915967	2	1	5	1	0.02
Prevotella saccharolytica	yes	Dialister invisus	yes	-0.915967	-0.915967	-0.915967	2	1	5	1	0.012
Prevotella sp. HMT 317	yes	Dialister invisus	yes	-0.915967	-0.915967	-0.915967	2	1	5	1	0.022
Prevotella sp. HMT 317	yes	Dialister invisus	yes	-0.915967	-0.915967	-0.915967	2	1	5	1	0.016
Prevotella sp. HMT 376	yes	Dialister invisus	yes	-0.915967	-0.915967	-0.915967	2	1	5	1	0.019
Prevotella sp. HMT 376	yes	Dialister invisus	yes	-0.915967	-0.915967	-0.915967	2	1	5	1	0.012
Schaalia sp. HMT 180	No	Dialister invisus	yes	0.904842	0.904842	0.904842	2	1	5	1	0.043
Sneathia sanguinegens	yes	Dialister invisus	yes	0.894254	0.894254	0.894254	2	1	5	1	0.025
Anaerolinea thermophila	No	Dialister micraerophilus	yes	0.915967	0.915967	0.915967	2	1	5	1	0.022
Anaerolinea thermophila	No	Dialister micraerophilus	yes	0.915967	0.915967	0.915967	2	1	5	1	0.028
Schaalia georgiae	No	Dialister micraerophilus	yes	0.90511	0.90511	0.90511	2	1	4	1	0.042
Chlamydia pneumoniae	No	Dialister pneumosintes	yes	-0.90511	-0.90511	-0.90511	3	1	4	2	0.031
Lancefieldella sp. HMT 199	No	Dialister pneumosintes	yes	0.90511	0.90511	0.90511	3	2	4	1	0.044
Schaalia cardiffensis	No	Dialister pneumosintes	yes	-0.90511	-0.90511	-0.90511	3	1	4	2	0.039
Streptococcus anginosus	yes	Dialister pneumosintes	yes	0.90511	0.90511	0.90511	3	1	4	2	0.048
Streptococcus anginosus	yes	Dialister pneumosintes	yes	0.90511	0.90511	0.90511	3	1	4	2	0.043
Campylobacter concisus	yes	Dolosigranulum pigrum	no	-0.894254	-0.894254	-0.894254	2	1	5	1	0.03
Campylobacter concisus	yes	Dolosigranulum pigrum	no	-0.894254	-0.894254	-0.894254	2	1	5	1	0.049
Peptoniphilus sp. HMT 375	yes	Dolosigranulum pigrum	no	-0.894254	-0.894254	-0.894254	2	1	5	1	0.032
Alloprevotella rava	No	Eggerthia catenaformis	yes	-0.989144	-0.989144	-0.989144	2	1	5	1	0.007
Alloprevotella rava	No	Eggerthia catenaformis	yes	-0.989144	-0.989144	-0.989144	2	1	5	1	0.002
Alloprevotella tannerae	yes	Eggerthia catenaformis	yes	-0.989144	-0.989144	-0.989144	2	1	5	1	0.005
Alloprevotella tannerae	yes	Eggerthia catenaformis	yes	-0.989144	-0.989144	-0.989144	2	1	5	1	0.006
Bacteroides heparinolyticus	No	Eggerthia catenaformis	yes	-0.989144	-0.989144	-0.989144	2	1	5	1	0.006
Bacteroides heparinolyticus	No	Eggerthia catenaformis	yes	-0.989144	-0.989144	-0.989144	2	1	5	1	0.005
Bifidobacterium dentium	No	Eggerthia catenaformis	yes	-0.90511	-0.90511	-0.90511	3	1	4	2	0.046
Fretibacterium fastidiosum	No	Eggerthia catenaformis	yes	-0.904842	-0.904842	-0.904842	2	1	5	1	0.031
Kocuria rhizophila	No	Eggerthia catenaformis	yes	-0.90511	-0.90511	-0.90511	3	1	4	2	0.043
Lachnoanaerobaculum sp. HMT 083	No	Eggerthia catenaformis	yes	0.881835	0.881835	0.881835	3	1	4	2	0.043
Lachnospiraceae G-2 bacterium HMT 096	yes	Eggerthia catenaformis	yes	-0.989144	-0.989144	-0.989144	2	1	5	1	0.006
Lachnospiraceae G-2 bacterium HMT 096	yes	Eggerthia catenaformis	yes	-0.989144	-0.989144	-0.989144	2	1	5	1	0.007
Lachnospiraceae G-2 bacterium HMT 096	yes	Eggerthia catenaformis	yes	-0.989144	-0.989144	-0.989144	2	1	5	1	0.004
Lachnospiraceae G-2 bacterium HMT 096	yes	Eggerthia catenaformis	yes	-0.989144	-0.989144	-0.989144	2	1	5	1	0.004
Lactobacillus crispatus	yes	Eggerthia catenaformis	yes	0.939242	0.939242	0.939242	2	1	5	1	0.021
Lactobacillus crispatus	yes	Eggerthia catenaformis	yes	0.939242	0.939242	0.939242	2	1	5	1	0.03
Lactobacillus jensenii	yes	Eggerthia catenaformis	yes	0.894254	0.894254	0.894254	2	1	5	1	0.048
Lactobacillus jensenii	yes	Eggerthia catenaformis	yes	0.894254	0.894254	0.894254	2	1	5	1	0.047
Oribacterium sp. HMT 102	No	Eggerthia catenaformis	yes	-0.904842	-0.904842	-0.904842	2	1	5	1	0.038
Peptostreptococcaceae G-6 Eubacterium minutum	No	Eggerthia catenaformis	yes	-0.883129	-0.883129	-0.883129	2	1	5	1	0.048
Phocaeicola abscessus	yes	Eggerthia catenaformis	yes	-0.904842	-0.904842	-0.904842	2	1	5	1	0.047
Porphyromonas endodontalis	No	Eggerthia catenaformis	yes	-0.904842	-0.904842	-0.904842	2	1	5	1	0.038
Porphyromonas endodontalis	No	Eggerthia catenaformis	yes	-0.904842	-0.904842	-0.904842	2	1	5	1	0.037
Prevotella bivia	yes	Eggerthia catenaformis	yes	0.90511	0.90511	0.90511	3	1	4	2	0.029
Prevotella buccae	yes	Eggerthia catenaformis	yes	-0.967431	-0.967431	-0.967431	2	1	5	1	0.009
Prevotella buccae	yes	Eggerthia catenaformis	yes	-0.967431	-0.967431	-0.967431	2	1	5	1	0.012
Prevotella buccalis	No	Eggerthia catenaformis	yes	-0.904842	-0.904842	-0.904842	2	1	5	1	0.04
Prevotella buccalis	No	Eggerthia catenaformis	yes	-0.904842	-0.904842	-0.904842	2	1	5	1	0.034
Prevotella enoeca	yes	Eggerthia catenaformis	yes	-0.915967	-0.915967	-0.915967	2	1	5	1	0.026
Prevotella enoeca	yes	Eggerthia catenaformis	yes	-0.915967	-0.915967	-0.915967	2	1	5	1	0.014
Prevotella pallens	yes	Eggerthia catenaformis	yes	-0.989144	-0.989144	-0.989144	2	1	5	1	0.005
Prevotella pallens	yes	Eggerthia catenaformis	yes	-0.989144	-0.989144	-0.989144	2	1	5	1	0.003
Prevotella pleuritidis	yes	Eggerthia catenaformis	yes	-0.989144	-0.989144	-0.989144	2	1	5	1	0.007
Prevotella pleuritidis	yes	Eggerthia catenaformis	yes	-0.989144	-0.989144	-0.989144	2	1	5	1	0.002
Prevotella sp. HMT 314	yes	Eggerthia catenaformis	yes	0.90511	0.90511	0.90511	3	1	4	2	0.04
Saccharibacteria TM7 G-1 bacterium HMT 349	No	Eggerthia catenaformis	yes	-0.915967	-0.915967	-0.915967	2	1	5	1	0.015
Saccharibacteria TM7 G-1 bacterium HMT 349	No	Eggerthia catenaformis	yes	-0.915967	-0.915967	-0.915967	2	1	5	1	0.008
Schaalia sp. HMT 180	No	Eggerthia catenaformis	yes	0.989144	0.989144	0.989144	2	1	5	1	0.008
Schaalia sp. HMT 180	No	Eggerthia catenaformis	yes	0.989144	0.989144	0.989144	2	1	5	1	0.006
Streptococcus pyogenes	yes	Eggerthia catenaformis	yes	0.939242	0.939242	0.939242	2	1	5	1	0.027
Streptococcus pyogenes	yes	Eggerthia catenaformis	yes	0.939242	0.939242	0.939242	2	1	5	1	0.026
Streptococcus sobrinus	No	Eggerthia catenaformis	yes	-0.90511	-0.90511	-0.90511	3	1	4	2	0.034
Tannerella forsythia	yes	Eggerthia catenaformis	yes	-0.904842	-0.904842	-0.904842	2	1	5	1	0.036
Tannerella forsythia	yes	Eggerthia catenaformis	yes	-0.904842	-0.904842	-0.904842	2	1	5	1	0.044
Tannerella sp. HMT 286	yes	Eggerthia catenaformis	yes	0.881835	0.881835	0.881835	3	1	4	2	0.044
Anaerolinea thermophila	No	Eikenella corrodens	yes	0.90511	0.90511	0.90511	3	1	4	2	0.041
Schaalia georgiae	No	Eikenella corrodens	yes	0.90511	0.90511	0.90511	3	1	4	2	0.03
Actinomyces sp. HMT 175	yes	Enterobacter cancerogenus	no	-0.915967	-0.915967	-0.915967	2	1	5	1	0.023
Actinomyces sp. HMT 175	yes	Enterobacter cancerogenus	no	-0.915967	-0.915967	-0.915967	2	1	5	1	0.009
Actinomyces viscosus	yes	Enterobacter cancerogenus	no	-0.915967	-0.915967	-0.915967	2	1	5	1	0.018
Actinomyces viscosus	yes	Enterobacter cancerogenus	no	-0.915967	-0.915967	-0.915967	2	1	5	1	0.012
Anaerococcus tetradius	No	Enterobacter cancerogenus	no	-0.939242	-0.939242	-0.939242	2	1	5	1	0.018
Anaerococcus tetradius	No	Enterobacter cancerogenus	no	-0.939242	-0.939242	-0.939242	2	1	5	1	0.022
Clostridiales F-3G-1 bacterium HMT 876	yes	Enterobacter cancerogenus	no	-0.915967	-0.915967	-0.915967	2	1	5	1	0.026
Clostridiales F-3G-1 bacterium HMT 876	yes	Enterobacter cancerogenus	no	-0.915967	-0.915967	-0.915967	2	1	5	1	0.013
Corynebacterium simulans	yes	Enterobacter cancerogenus	no	-0.915967	-0.915967	-0.915967	2	1	5	1	0.033
Corynebacterium simulans	yes	Enterobacter cancerogenus	no	-0.915967	-0.915967	-0.915967	2	1	5	1	0.012
Desulfovibrio fairfieldensis	yes	Enterobacter cancerogenus	no	-0.915967	-0.915967	-0.915967	2	1	5	1	0.019
Desulfovibrio fairfieldensis	yes	Enterobacter cancerogenus	no	-0.915967	-0.915967	-0.915967	2	1	5	1	0.02
Haemophilus parahaemolyticus	No	Enterobacter cancerogenus	no	-0.866065	-0.866065	-0.866065	2	1	5	1	0.043
Haemophilus paraphrohaemolyticus	No	Enterobacter cancerogenus	no	-0.866065	-0.866065	-0.866065	2	1	5	1	0.03
Jonquetella anthropi	No	Enterobacter cancerogenus	no	0.904842	0.904842	0.904842	2	1	5	1	0.035
Jonquetella anthropi	No	Enterobacter cancerogenus	no	0.904842	0.904842	0.904842	2	1	5	1	0.038
Lactobacillus johnsonii	yes	Enterobacter cancerogenus	no	-0.939242	-0.939242	-0.939242	2	1	5	1	0.019
Lactobacillus johnsonii	yes	Enterobacter cancerogenus	no	-0.939242	-0.939242	-0.939242	2	1	5	1	0.015
Neisseria cinerea	No	Enterobacter cancerogenus	no	-0.915967	-0.915967	-0.915967	2	1	5	1	0.026
Neisseria cinerea	No	Enterobacter cancerogenus	no	-0.915967	-0.915967	-0.915967	2	1	5	1	0.015
Prevotella oulorum	yes	Enterobacter cancerogenus	no	-0.904842	-0.904842	-0.904842	2	1	5	1	0.032
Prevotella oulorum	yes	Enterobacter cancerogenus	no	-0.904842	-0.904842	-0.904842	2	1	5	1	0.024
Streptococcus oralis subsp. oralis	yes	Enterobacter cancerogenus	no	-0.866065	-0.866065	-0.866065	2	1	5	1	0.04
Streptococcus sp. HMT 064	No	Enterobacter cancerogenus	no	-0.866065	-0.866065	-0.866065	2	1	5	1	0.041
Absconditabacteria SR1 G-1 bacterium HMT 991	No	Enterococcus faecalis	no	-0.894254	-0.894254	-0.894254	2	1	5	1	0.038
Absconditabacteria SR1 G-1 bacterium HMT 991	No	Enterococcus faecalis	no	-0.894254	-0.894254	-0.894254	2	1	5	1	0.025
Bifidobacterium breve	No	Enterococcus faecalis	no	0.894254	0.894254	0.894254	2	1	5	1	0.048
Bifidobacterium breve	No	Enterococcus faecalis	no	0.894254	0.894254	0.894254	2	1	5	1	0.024
Finegoldia magna	yes	Enterococcus faecalis	no	-0.883129	-0.883129	-0.883129	2	1	5	1	0.044
Ignavibacterium album	No	Enterococcus faecalis	no	-0.894254	-0.894254	-0.894254	2	1	5	1	0.025
Neisseria cinerea	No	Enterococcus faecalis	no	-0.847703	-0.847703	-0.847703	2	1	5	1	0.043
Peptoniphilus sp. HMT 375	yes	Enterococcus faecalis	no	-0.883129	-0.883129	-0.883129	2	1	5	1	0.045
Streptococcus gordonii	yes	Enterococcus faecalis	no	-0.894254	-0.894254	-0.894254	2	1	5	1	0.031
Streptococcus gordonii	yes	Enterococcus faecalis	no	-0.894254	-0.894254	-0.894254	2	1	5	1	0.033
Treponema lecithinolyticum	No	Enterococcus faecalis	no	-0.870978	-0.870978	-0.870978	2	1	5	1	0.047
Melioribacter roseus	No	Erysipelothrix tonsillarum	no	-0.831665	-0.831665	-0.831665	2	1	5	1	0.048
Peptidiphaga sp. HMT 183	No	Erysipelothrix tonsillarum	no	-0.894254	-0.894254	-0.894254	2	1	5	1	0.033
Peptidiphaga sp. HMT 183	No	Erysipelothrix tonsillarum	no	-0.894254	-0.894254	-0.894254	2	1	5	1	0.041
Staphylococcus hominis	No	Erysipelothrix tonsillarum	no	-0.894254	-0.894254	-0.894254	2	1	5	1	0.025
Staphylococcus hominis	No	Erysipelothrix tonsillarum	no	-0.894254	-0.894254	-0.894254	2	1	5	1	0.04
Treponema lecithinolyticum	No	Erysipelothrix tonsillarum	no	-0.894254	-0.894254	-0.894254	2	1	5	1	0.031
Treponema lecithinolyticum	No	Erysipelothrix tonsillarum	no	-0.894254	-0.894254	-0.894254	2	1	5	1	0.029
Anaerococcus octavius	yes	Erythrobacter ramosus	no	0.892691	0.892691	0.892691	2	1	5	1	0.031
Anaerococcus octavius	yes	Erythrobacter ramosus	no	0.892691	0.892691	0.892691	2	1	5	1	0.046
Helicobacter pylori	yes	Erythrobacter ramosus	no	-0.866065	-0.866065	-0.866065	2	1	5	1	0.046
Rothia mucilaginosa	yes	Erythrobacter ramosus	no	0.881835	0.881835	0.881835	3	1	4	2	0.035
Rothia mucilaginosa	yes	Erythrobacter ramosus	no	0.881835	0.881835	0.881835	3	1	4	2	0.029
Streptococcus australis	yes	Erythrobacter ramosus	no	0.881835	0.881835	0.881835	3	1	4	2	0.031
Streptococcus australis	yes	Erythrobacter ramosus	no	0.881835	0.881835	0.881835	3	1	4	2	0.022
Veillonella denticariosi	yes	Erythrobacter ramosus	no	0.881835	0.881835	0.881835	3	1	4	2	0.036
Veillonella denticariosi	yes	Erythrobacter ramosus	no	0.881835	0.881835	0.881835	3	1	4	2	0.046
Bacteroides zoogleoformans	yes	Escherichia coli	yes	0.915967	0.915967	0.915967	2	1	5	1	0.025
Bacteroides zoogleoformans	yes	Escherichia coli	yes	0.915967	0.915967	0.915967	2	1	5	1	0.02
Bradyrhizobium elkanii	No	Escherichia coli	yes	-0.892691	-0.892691	-0.892691	2	1	5	1	0.031
Fretibacterium fastidiosum	No	Escherichia coli	yes	0.915967	0.915967	0.915967	2	1	5	1	0.017
Fretibacterium fastidiosum	No	Escherichia coli	yes	0.915967	0.915967	0.915967	2	1	5	1	0.021
Peptostreptococcaceae G-6 Eubacterium minutum	No	Escherichia coli	yes	0.894254	0.894254	0.894254	2	1	5	1	0.039
Phocaeicola abscessus	yes	Escherichia coli	yes	0.915967	0.915967	0.915967	2	1	5	1	0.013
Phocaeicola abscessus	yes	Escherichia coli	yes	0.915967	0.915967	0.915967	2	1	5	1	0.025
Porphyromonas endodontalis	No	Escherichia coli	yes	0.915967	0.915967	0.915967	2	1	5	1	0.012
Porphyromonas endodontalis	No	Escherichia coli	yes	0.915967	0.915967	0.915967	2	1	5	1	0.025
Prevotella dentalis	yes	Escherichia coli	yes	0.849265	0.849265	0.849265	2	1	5	1	0.048
Prevotella marshii	yes	Escherichia coli	yes	0.892691	0.892691	0.892691	2	1	5	1	0.045
Prevotella marshii	yes	Escherichia coli	yes	0.892691	0.892691	0.892691	2	1	5	1	0.033
Prevotella saccharolytica	yes	Escherichia coli	yes	0.892691	0.892691	0.892691	2	1	5	1	0.04
Prevotella saccharolytica	yes	Escherichia coli	yes	0.892691	0.892691	0.892691	2	1	5	1	0.025
Prevotella sp. HMT 317	yes	Escherichia coli	yes	0.892691	0.892691	0.892691	2	1	5	1	0.029
Prevotella sp. HMT 376	yes	Escherichia coli	yes	0.892691	0.892691	0.892691	2	1	5	1	0.031
Actinomyces oris	yes	Eubacterium limosum	no	-0.892691	-0.892691	-0.892691	2	1	5	1	0.038
Actinomyces oris	yes	Eubacterium limosum	no	-0.892691	-0.892691	-0.892691	2	1	5	1	0.049
Aggregatibacter segnis	No	Eubacterium limosum	no	-0.892691	-0.892691	-0.892691	2	1	5	1	0.03
Aggregatibacter segnis	No	Eubacterium limosum	no	-0.892691	-0.892691	-0.892691	2	1	5	1	0.048
Atopobium minutum	yes	Eubacterium limosum	no	-0.892691	-0.892691	-0.892691	2	1	5	1	0.028
Campylobacter curvus	No	Eubacterium limosum	no	-0.892691	-0.892691	-0.892691	2	1	5	1	0.028
Campylobacter curvus	No	Eubacterium limosum	no	-0.892691	-0.892691	-0.892691	2	1	5	1	0.047
Campylobacter gracilis	No	Eubacterium limosum	no	-0.892691	-0.892691	-0.892691	2	1	5	1	0.025
Granulicatella adiacens	yes	Eubacterium limosum	no	-0.892691	-0.892691	-0.892691	2	1	5	1	0.021
Granulicatella adiacens	yes	Eubacterium limosum	no	-0.892691	-0.892691	-0.892691	2	1	5	1	0.036
Jonquetella anthropi	No	Eubacterium limosum	no	0.915967	0.915967	0.915967	2	1	5	1	0.009
Jonquetella anthropi	No	Eubacterium limosum	no	0.915967	0.915967	0.915967	2	1	5	1	0.018
Lacticaseibacillus rhamnosus	yes	Eubacterium limosum	no	-0.892691	-0.892691	-0.892691	2	1	5	1	0.041
Lacticaseibacillus rhamnosus	yes	Eubacterium limosum	no	-0.892691	-0.892691	-0.892691	2	1	5	1	0.042
Streptococcus intermedius	yes	Eubacterium limosum	no	-0.866065	-0.866065	-0.866065	2	1	5	1	0.047
Abiotrophia defectiva	yes	Fannyhessea sp. HMT 416	no	0.915967	0.915967	0.915967	2	1	5	1	0.043
Abiotrophia defectiva	yes	Fannyhessea sp. HMT 416	no	0.915967	0.915967	0.915967	2	1	5	1	0.021
Actinomyces oricola	No	Fannyhessea sp. HMT 416	no	-0.915967	-0.915967	-0.915967	2	1	5	1	0.035
Actinomyces oricola	No	Fannyhessea sp. HMT 416	no	-0.915967	-0.915967	-0.915967	2	1	5	1	0.022
Bacteroides pyogenes	yes	Fannyhessea sp. HMT 416	no	-0.881835	-0.881835	-0.881835	3	1	4	2	0.041
Bifidobacterium animalis	No	Fannyhessea sp. HMT 416	no	0.881835	0.881835	0.881835	3	1	4	2	0.032
Corynebacterium coyleae	No	Fannyhessea sp. HMT 416	no	0.881835	0.881835	0.881835	3	1	4	2	0.045
Corynebacterium diphtheriae	No	Fannyhessea sp. HMT 416	no	0.881835	0.881835	0.881835	3	1	4	2	0.037
Corynebacterium minutissimum	No	Fannyhessea sp. HMT 416	no	0.881835	0.881835	0.881835	3	1	4	2	0.042
Corynebacterium striatum	No	Fannyhessea sp. HMT 416	no	-0.90511	-0.90511	-0.90511	2	1	4	1	0.037
Corynebacterium striatum	No	Fannyhessea sp. HMT 416	no	-0.90511	-0.90511	-0.90511	2	1	4	1	0.029
Cutibacterium avidum	No	Fannyhessea sp. HMT 416	no	-0.90511	-0.90511	-0.90511	2	1	4	1	0.046
Cutibacterium avidum	No	Fannyhessea sp. HMT 416	no	-0.90511	-0.90511	-0.90511	2	1	4	1	0.03
Escherichia coli	yes	Fannyhessea sp. HMT 416	no	-0.90511	-0.90511	-0.90511	2	1	4	1	0.042
Escherichia coli	yes	Fannyhessea sp. HMT 416	no	-0.90511	-0.90511	-0.90511	2	1	4	1	0.021
Peptoniphilaceae G-3 bacterium HMT 929	No	Fannyhessea sp. HMT 416	no	-0.915967	-0.915967	-0.915967	2	1	5	1	0.041
Peptoniphilaceae G-3 bacterium HMT 929	No	Fannyhessea sp. HMT 416	no	-0.915967	-0.915967	-0.915967	2	1	5	1	0.027
Prevotella aurantiaca	No	Fannyhessea sp. HMT 416	no	0.90511	0.90511	0.90511	2	1	4	1	0.038
Prevotella denticola	yes	Fannyhessea sp. HMT 416	no	-0.881835	-0.881835	-0.881835	3	1	4	2	0.031
Prevotella multiformis	No	Fannyhessea sp. HMT 416	no	-0.881835	-0.881835	-0.881835	3	1	4	2	0.02
Prevotella multisaccharivorax	No	Fannyhessea sp. HMT 416	no	0.978287	0.978287	0.978287	2	1	4	1	0.014
Prevotella multisaccharivorax	No	Fannyhessea sp. HMT 416	no	0.978287	0.978287	0.978287	2	1	4	1	0.017
Veillonella denticariosi	yes	Fannyhessea vaginae	yes	-0.860122	-0.860122	-0.860122	3	1	4	2	0.048
Absconditabacteria SR1 G-1 bacterium HMT 991	No	Fusobacterium gonidiaformans	yes	0.842789	0.842789	0.842789	2	1	5	1	0.046
Campylobacter sputorum	No	Fusobacterium gonidiaformans	yes	0.849265	0.849265	0.849265	2	1	5	1	0.045
Peptidiphaga sp. HMT 183	No	Fusobacterium gonidiaformans	yes	0.915967	0.915967	0.915967	2	1	5	1	0.02
Peptidiphaga sp. HMT 183	No	Fusobacterium gonidiaformans	yes	0.915967	0.915967	0.915967	2	1	5	1	0.03
Selenomonas sp. HMT 137	yes	Fusobacterium gonidiaformans	yes	0.892691	0.892691	0.892691	2	1	5	1	0.029
Selenomonas sp. HMT 137	yes	Fusobacterium gonidiaformans	yes	0.892691	0.892691	0.892691	2	1	5	1	0.027
Staphylococcus hominis	No	Fusobacterium gonidiaformans	yes	0.915967	0.915967	0.915967	2	1	5	1	0.013
Staphylococcus hominis	No	Fusobacterium gonidiaformans	yes	0.915967	0.915967	0.915967	2	1	5	1	0.02
Treponema denticola	No	Fusobacterium gonidiaformans	yes	0.892691	0.892691	0.892691	2	1	5	1	0.028
Treponema denticola	No	Fusobacterium gonidiaformans	yes	0.892691	0.892691	0.892691	2	1	5	1	0.03
Treponema lecithinolyticum	No	Fusobacterium gonidiaformans	yes	0.915967	0.915967	0.915967	2	1	5	1	0.014
Treponema lecithinolyticum	No	Fusobacterium gonidiaformans	yes	0.915967	0.915967	0.915967	2	1	5	1	0.015
Campylobacter sputorum	No	Fusobacterium hwasookii	yes	0.866065	0.866065	0.866065	2	1	5	1	0.03
Gracilibacteria GN02 G-3 bacterium HMT 996	No	Fusobacterium hwasookii	yes	0.883129	0.883129	0.883129	2	1	5	1	0.045
Megasphaera micronuciformis	No	Fusobacterium hwasookii	yes	-0.894254	-0.894254	-0.894254	2	1	5	1	0.043
Megasphaera micronuciformis	No	Fusobacterium hwasookii	yes	-0.894254	-0.894254	-0.894254	2	1	5	1	0.026
Mycoplasmopsis fermentans	No	Fusobacterium hwasookii	yes	0.915967	0.915967	0.915967	2	1	5	1	0.023
Mycoplasmopsis fermentans	No	Fusobacterium hwasookii	yes	0.915967	0.915967	0.915967	2	1	5	1	0.014
Selenomonas flueggei	No	Fusobacterium hwasookii	yes	0.989144	0.989144	0.989144	2	1	5	1	0.009
Selenomonas flueggei	No	Fusobacterium hwasookii	yes	0.989144	0.989144	0.989144	2	1	5	1	0.006
Selenomonas sp. HMT 136	yes	Fusobacterium hwasookii	yes	0.989144	0.989144	0.989144	2	1	5	1	0.004
Selenomonas sp. HMT 136	yes	Fusobacterium hwasookii	yes	0.989144	0.989144	0.989144	2	1	5	1	0.007
Selenomonas sp. HMT 149	yes	Fusobacterium hwasookii	yes	0.904842	0.904842	0.904842	2	1	5	1	0.024
Selenomonas sp. HMT 149	yes	Fusobacterium hwasookii	yes	0.904842	0.904842	0.904842	2	1	5	1	0.033
Selenomonas sp. HMT 478	yes	Fusobacterium hwasookii	yes	0.989144	0.989144	0.989144	2	1	5	1	0.006
Selenomonas sp. HMT 478	yes	Fusobacterium hwasookii	yes	0.989144	0.989144	0.989144	2	1	5	1	0.004
Anaerolinea thermophila	No	Fusobacterium naviforme	no	-0.90511	-0.90511	-0.90511	3	1	4	2	0.036
Schaalia georgiae	No	Fusobacterium naviforme	no	-0.90511	-0.90511	-0.90511	3	1	4	2	0.039
Helicobacter pylori	yes	Fusobacterium necrophorum	yes	0.989144	0.989144	0.989144	2	1	5	1	0.003
Helicobacter pylori	yes	Fusobacterium necrophorum	yes	0.989144	0.989144	0.989144	2	1	5	1	0.008
Prevotella salivae	yes	Fusobacterium necrophorum	yes	-0.915967	-0.915967	-0.915967	2	1	5	1	0.021
Prevotella salivae	yes	Fusobacterium necrophorum	yes	-0.915967	-0.915967	-0.915967	2	1	5	1	0.03
Pseudoramibacter alactolyticus	No	Fusobacterium necrophorum	yes	0.967431	0.967431	0.967431	2	1	5	1	0.008
Pseudoramibacter alactolyticus	No	Fusobacterium necrophorum	yes	0.967431	0.967431	0.967431	2	1	5	1	0.005
Rothia dentocariosa	yes	Fusobacterium necrophorum	yes	-0.881835	-0.881835	-0.881835	3	1	4	2	0.038
Selenomonas sp. HMT 133	No	Fusobacterium necrophorum	yes	0.989144	0.989144	0.989144	2	1	5	1	0.007
Selenomonas sp. HMT 133	No	Fusobacterium necrophorum	yes	0.989144	0.989144	0.989144	2	1	5	1	0.01
Bartonella schoenbuchensis	No	Fusobacterium nucleatum	yes	0.894254	0.894254	0.894254	2	1	5	1	0.033
Gracilibacteria GN02 G-3 bacterium HMT 996	No	Fusobacterium nucleatum	yes	0.967431	0.967431	0.967431	2	1	5	1	0.003
Gracilibacteria GN02 G-3 bacterium HMT 996	No	Fusobacterium nucleatum	yes	0.967431	0.967431	0.967431	2	1	5	1	0.011
Moraxella nonliquefaciens	No	Fusobacterium nucleatum	yes	0.894254	0.894254	0.894254	2	1	5	1	0.04
Moraxella nonliquefaciens	No	Fusobacterium nucleatum	yes	0.894254	0.894254	0.894254	2	1	5	1	0.025
Prevotella histicola	No	Fusobacterium nucleatum	yes	-0.904842	-0.904842	-0.904842	2	1	5	1	0.036
Prevotella histicola	No	Fusobacterium nucleatum	yes	-0.904842	-0.904842	-0.904842	2	1	5	1	0.025
Saccharibacteria TM7 G-7 bacterium HMT 989	No	Fusobacterium nucleatum	yes	-0.939242	-0.939242	-0.939242	2	1	5	1	0.022
Saccharibacteria TM7 G-7 bacterium HMT 989	No	Fusobacterium nucleatum	yes	-0.939242	-0.939242	-0.939242	2	1	5	1	0.014
Selenomonas flueggei	No	Fusobacterium nucleatum	yes	0.904842	0.904842	0.904842	2	1	5	1	0.034
Selenomonas flueggei	No	Fusobacterium nucleatum	yes	0.904842	0.904842	0.904842	2	1	5	1	0.03
Selenomonas sp. HMT 136	yes	Fusobacterium nucleatum	yes	0.904842	0.904842	0.904842	2	1	5	1	0.042
Selenomonas sp. HMT 136	yes	Fusobacterium nucleatum	yes	0.904842	0.904842	0.904842	2	1	5	1	0.031
Selenomonas sp. HMT 478	yes	Fusobacterium nucleatum	yes	0.904842	0.904842	0.904842	2	1	5	1	0.033
Selenomonas sp. HMT 478	yes	Fusobacterium nucleatum	yes	0.904842	0.904842	0.904842	2	1	5	1	0.032
Actinomyces radicidentis	No	Fusobacterium nucleatum subsp. animalis	yes	0.892691	0.892691	0.892691	2	1	5	1	0.038
Corynebacterium urealyticum	No	Fusobacterium nucleatum subsp. animalis	yes	0.892691	0.892691	0.892691	2	1	5	1	0.032
Olsenella profusa	No	Fusobacterium nucleatum subsp. animalis	yes	0.892691	0.892691	0.892691	2	1	5	1	0.045
Abiotrophia defectiva	yes	Fusobacterium nucleatum subsp. nucleatum	no	0.90511	0.90511	0.90511	3	1	4	2	0.043
Actinomyces oricola	No	Fusobacterium nucleatum subsp. nucleatum	no	-0.90511	-0.90511	-0.90511	3	1	4	2	0.044
Actinomyces oricola	No	Fusobacterium nucleatum subsp. nucleatum	no	-0.90511	-0.90511	-0.90511	3	1	4	2	0.037
Capnocytophaga haemolytica	No	Fusobacterium nucleatum subsp. nucleatum	no	0.915967	0.915967	0.915967	2	1	5	1	0.027
Capnocytophaga haemolytica	No	Fusobacterium nucleatum subsp. nucleatum	no	0.915967	0.915967	0.915967	2	1	5	1	0.028
Corynebacterium striatum	No	Fusobacterium nucleatum subsp. nucleatum	no	-0.90511	-0.90511	-0.90511	3	1	4	2	0.03
Cutibacterium avidum	No	Fusobacterium nucleatum subsp. nucleatum	no	-0.90511	-0.90511	-0.90511	3	1	4	2	0.028
Escherichia coli	yes	Fusobacterium nucleatum subsp. nucleatum	no	-0.90511	-0.90511	-0.90511	3	1	4	2	0.042
Escherichia coli	yes	Fusobacterium nucleatum subsp. nucleatum	no	-0.90511	-0.90511	-0.90511	3	1	4	2	0.034
Fannyhessea sp. HMT 416	No	Fusobacterium nucleatum subsp. nucleatum	no	0.989144	0.989144	0.989144	2	1	5	1	0.007
Fannyhessea sp. HMT 416	No	Fusobacterium nucleatum subsp. nucleatum	no	0.989144	0.989144	0.989144	2	1	5	1	0.013
Fusobacterium nucleatum subsp. vincentii	yes	Fusobacterium nucleatum subsp. nucleatum	no	-0.90511	-0.90511	-0.90511	3	2	4	1	0.039
Peptoniphilaceae G-3 bacterium HMT 929	No	Fusobacterium nucleatum subsp. nucleatum	no	-0.90511	-0.90511	-0.90511	3	1	4	2	0.041
Peptoniphilaceae G-3 bacterium HMT 929	No	Fusobacterium nucleatum subsp. nucleatum	no	-0.90511	-0.90511	-0.90511	3	1	4	2	0.031
Peptoniphilus lacrimalis	yes	Fusobacterium nucleatum subsp. nucleatum	no	-0.90511	-0.90511	-0.90511	3	2	4	1	0.046
Peptoniphilus lacrimalis	yes	Fusobacterium nucleatum subsp. nucleatum	no	-0.90511	-0.90511	-0.90511	3	2	4	1	0.031
Prevotella aurantiaca	No	Fusobacterium nucleatum subsp. nucleatum	no	0.90511	0.90511	0.90511	3	1	4	2	0.049
Prevotella fusca	No	Fusobacterium nucleatum subsp. nucleatum	no	-0.978287	-0.978287	-0.978287	3	2	4	1	0.019
Prevotella fusca	No	Fusobacterium nucleatum subsp. nucleatum	no	-0.978287	-0.978287	-0.978287	3	2	4	1	0.021
Prevotella histicola	No	Fusobacterium nucleatum subsp. nucleatum	no	-0.939242	-0.939242	-0.939242	2	1	5	1	0.023
Prevotella histicola	No	Fusobacterium nucleatum subsp. nucleatum	no	-0.939242	-0.939242	-0.939242	2	1	5	1	0.019
Prevotella jejuni	yes	Fusobacterium nucleatum subsp. nucleatum	no	-0.978287	-0.978287	-0.978287	3	2	4	1	0.019
Prevotella jejuni	yes	Fusobacterium nucleatum subsp. nucleatum	no	-0.978287	-0.978287	-0.978287	3	2	4	1	0.009
Prevotella loescheii	No	Fusobacterium nucleatum subsp. nucleatum	no	-0.90511	-0.90511	-0.90511	3	2	4	1	0.03
Prevotella multisaccharivorax	No	Fusobacterium nucleatum subsp. nucleatum	no	0.978287	0.978287	0.978287	3	1	4	2	0.023
Prevotella multisaccharivorax	No	Fusobacterium nucleatum subsp. nucleatum	no	0.978287	0.978287	0.978287	3	1	4	2	0.013
Prevotella sp. HMT 472	yes	Fusobacterium nucleatum subsp. nucleatum	no	-0.978287	-0.978287	-0.978287	3	2	4	1	0.015
Prevotella sp. HMT 472	yes	Fusobacterium nucleatum subsp. nucleatum	no	-0.978287	-0.978287	-0.978287	3	2	4	1	0.012
Campylobacter sputorum	No	Fusobacterium nucleatum subsp. polymorphum	yes	0.915967	0.915967	0.915967	2	1	5	1	0.026
Campylobacter sputorum	No	Fusobacterium nucleatum subsp. polymorphum	yes	0.915967	0.915967	0.915967	2	1	5	1	0.013
Helicobacter pylori	yes	Fusobacterium nucleatum subsp. polymorphum	yes	0.883129	0.883129	0.883129	2	1	5	1	0.038
Mycoplasmopsis fermentans	No	Fusobacterium nucleatum subsp. polymorphum	yes	0.866065	0.866065	0.866065	2	1	5	1	0.029
Pseudoramibacter alactolyticus	No	Fusobacterium nucleatum subsp. polymorphum	yes	0.904842	0.904842	0.904842	2	1	5	1	0.034
Pseudoramibacter alactolyticus	No	Fusobacterium nucleatum subsp. polymorphum	yes	0.904842	0.904842	0.904842	2	1	5	1	0.042
Saccharibacteria TM7 G-7 bacterium HMT 989	No	Fusobacterium nucleatum subsp. polymorphum	yes	-0.904842	-0.904842	-0.904842	2	1	5	1	0.033
Saccharibacteria TM7 G-7 bacterium HMT 989	No	Fusobacterium nucleatum subsp. polymorphum	yes	-0.904842	-0.904842	-0.904842	2	1	5	1	0.033
Selenomonas flueggei	No	Fusobacterium nucleatum subsp. polymorphum	yes	0.939242	0.939242	0.939242	2	1	5	1	0.024
Selenomonas flueggei	No	Fusobacterium nucleatum subsp. polymorphum	yes	0.939242	0.939242	0.939242	2	1	5	1	0.024
Selenomonas sp. HMT 133	No	Fusobacterium nucleatum subsp. polymorphum	yes	0.883129	0.883129	0.883129	2	1	5	1	0.034
Selenomonas sp. HMT 133	No	Fusobacterium nucleatum subsp. polymorphum	yes	0.883129	0.883129	0.883129	2	1	5	1	0.047
Selenomonas sp. HMT 136	yes	Fusobacterium nucleatum subsp. polymorphum	yes	0.939242	0.939242	0.939242	2	1	5	1	0.025
Selenomonas sp. HMT 136	yes	Fusobacterium nucleatum subsp. polymorphum	yes	0.939242	0.939242	0.939242	2	1	5	1	0.017
Selenomonas sp. HMT 478	yes	Fusobacterium nucleatum subsp. polymorphum	yes	0.939242	0.939242	0.939242	2	1	5	1	0.012
Selenomonas sp. HMT 478	yes	Fusobacterium nucleatum subsp. polymorphum	yes	0.939242	0.939242	0.939242	2	1	5	1	0.023
Anaeroglobus geminatus	No	Fusobacterium nucleatum subsp. vincentii	yes	0.90511	0.90511	0.90511	3	1	4	2	0.025
Bacteroides zoogleoformans	yes	Fusobacterium nucleatum subsp. vincentii	yes	0.90511	0.90511	0.90511	3	1	4	2	0.036
Corynebacterium durum	No	Fusobacterium nucleatum subsp. vincentii	yes	-0.978287	-0.978287	-0.978287	3	1	4	2	0.008
Corynebacterium durum	No	Fusobacterium nucleatum subsp. vincentii	yes	-0.978287	-0.978287	-0.978287	3	1	4	2	0.008
Corynebacterium tuberculostearicum	No	Fusobacterium nucleatum subsp. vincentii	yes	-0.90511	-0.90511	-0.90511	3	1	4	2	0.049
Corynebacterium tuberculostearicum	No	Fusobacterium nucleatum subsp. vincentii	yes	-0.90511	-0.90511	-0.90511	3	1	4	2	0.023
Dialister invisus	yes	Fusobacterium nucleatum subsp. vincentii	yes	-0.915967	-0.915967	-0.915967	2	1	5	1	0.022
Dialister invisus	yes	Fusobacterium nucleatum subsp. vincentii	yes	-0.915967	-0.915967	-0.915967	2	1	5	1	0.024
Fretibacterium fastidiosum	No	Fusobacterium nucleatum subsp. vincentii	yes	0.90511	0.90511	0.90511	3	1	4	2	0.035
Lachnoanaerobaculum saburreum	yes	Fusobacterium nucleatum subsp. vincentii	yes	0.90511	0.90511	0.90511	3	1	4	2	0.034
Limosilactobacillus panis	yes	Fusobacterium nucleatum subsp. vincentii	yes	-0.90511	-0.90511	-0.90511	3	1	4	2	0.036
Limosilactobacillus panis	yes	Fusobacterium nucleatum subsp. vincentii	yes	-0.90511	-0.90511	-0.90511	3	1	4	2	0.023
Methanobrevibacter oralis	yes	Fusobacterium nucleatum subsp. vincentii	yes	-0.978287	-0.978287	-0.978287	3	1	4	2	0.011
Methanobrevibacter oralis	yes	Fusobacterium nucleatum subsp. vincentii	yes	-0.978287	-0.978287	-0.978287	3	1	4	2	0.005
Olegusella massiliensis	No	Fusobacterium nucleatum subsp. vincentii	yes	0.90511	0.90511	0.90511	3	2	4	1	0.038
Phocaeicola abscessus	yes	Fusobacterium nucleatum subsp. vincentii	yes	0.90511	0.90511	0.90511	3	1	4	2	0.031
Porphyromonas endodontalis	No	Fusobacterium nucleatum subsp. vincentii	yes	0.90511	0.90511	0.90511	3	1	4	2	0.025
Prevotella aurantiaca	No	Fusobacterium nucleatum subsp. vincentii	yes	-0.989144	-0.989144	-0.989144	2	1	5	1	0.005
Prevotella aurantiaca	No	Fusobacterium nucleatum subsp. vincentii	yes	-0.989144	-0.989144	-0.989144	2	1	5	1	0.003
Prevotella multisaccharivorax	No	Fusobacterium nucleatum subsp. vincentii	yes	-0.939242	-0.939242	-0.939242	2	1	5	1	0.033
Prevotella multisaccharivorax	No	Fusobacterium nucleatum subsp. vincentii	yes	-0.939242	-0.939242	-0.939242	2	1	5	1	0.023
Prevotella nigrescens	yes	Fusobacterium nucleatum subsp. vincentii	yes	0.90511	0.90511	0.90511	3	1	4	2	0.023
Prevotella sp. HMT 475	yes	Fusobacterium nucleatum subsp. vincentii	yes	0.90511	0.90511	0.90511	3	1	4	2	0.032
Prevotella veroralis	yes	Fusobacterium nucleatum subsp. vincentii	yes	0.90511	0.90511	0.90511	3	1	4	2	0.026
Propionibacteriaceae G-2 bacterium HMT 192	No	Fusobacterium nucleatum subsp. vincentii	yes	0.989144	0.989144	0.989144	2	1	5	1	0.002
Propionibacteriaceae G-2 bacterium HMT 192	No	Fusobacterium nucleatum subsp. vincentii	yes	0.989144	0.989144	0.989144	2	1	5	1	0.003
Saccharibacteria TM7 G-1 bacterium HMT 952	No	Fusobacterium nucleatum subsp. vincentii	yes	0.90511	0.90511	0.90511	3	1	4	2	0.02
Actinomyces massiliensis	No	Fusobacterium periodonticum	yes	-0.90511	-0.90511	-0.90511	2	1	4	1	0.046
Actinomyces massiliensis	No	Fusobacterium periodonticum	yes	-0.90511	-0.90511	-0.90511	2	1	4	1	0.044
Bartonella schoenbuchensis	No	Fusobacterium periodonticum	yes	0.915967	0.915967	0.915967	2	1	5	1	0.022
Bartonella schoenbuchensis	No	Fusobacterium periodonticum	yes	0.915967	0.915967	0.915967	2	1	5	1	0.02
Desulfobulbus sp. HMT 041	No	Fusobacterium periodonticum	yes	-0.904842	-0.904842	-0.904842	2	1	5	1	0.041
Gracilibacteria GN02 G-3 bacterium HMT 996	No	Fusobacterium periodonticum	yes	0.989144	0.989144	0.989144	2	1	5	1	0.01
Gracilibacteria GN02 G-3 bacterium HMT 996	No	Fusobacterium periodonticum	yes	0.989144	0.989144	0.989144	2	1	5	1	0.007
Moraxella nonliquefaciens	No	Fusobacterium periodonticum	yes	0.915967	0.915967	0.915967	2	1	5	1	0.019
Moraxella nonliquefaciens	No	Fusobacterium periodonticum	yes	0.915967	0.915967	0.915967	2	1	5	1	0.01
Selenomonas sp. HMT 478	yes	Fusobacterium periodonticum	yes	0.883129	0.883129	0.883129	2	1	5	1	0.047
Actinomyces massiliensis	No	Fusobacterium sp. HMT 203	yes	-0.90511	-0.90511	-0.90511	2	1	4	1	0.048
Bartonella schoenbuchensis	No	Fusobacterium sp. HMT 203	yes	0.915967	0.915967	0.915967	2	1	5	1	0.027
Bartonella schoenbuchensis	No	Fusobacterium sp. HMT 203	yes	0.915967	0.915967	0.915967	2	1	5	1	0.017
Desulfobulbus sp. HMT 041	No	Fusobacterium sp. HMT 203	yes	-0.904842	-0.904842	-0.904842	2	1	5	1	0.044
Desulfobulbus sp. HMT 041	No	Fusobacterium sp. HMT 203	yes	-0.904842	-0.904842	-0.904842	2	1	5	1	0.045
Gracilibacteria GN02 G-3 bacterium HMT 996	No	Fusobacterium sp. HMT 203	yes	0.989144	0.989144	0.989144	2	1	5	1	0.008
Gracilibacteria GN02 G-3 bacterium HMT 996	No	Fusobacterium sp. HMT 203	yes	0.989144	0.989144	0.989144	2	1	5	1	0.002
Haemophilus aegyptius	No	Fusobacterium sp. HMT 203	yes	0.881835	0.881835	0.881835	2	1	4	1	0.04
Moraxella nonliquefaciens	No	Fusobacterium sp. HMT 203	yes	0.915967	0.915967	0.915967	2	1	5	1	0.025
Moraxella nonliquefaciens	No	Fusobacterium sp. HMT 203	yes	0.915967	0.915967	0.915967	2	1	5	1	0.016
Selenomonas flueggei	No	Fusobacterium sp. HMT 203	yes	0.883129	0.883129	0.883129	2	1	5	1	0.049
Selenomonas sp. HMT 136	yes	Fusobacterium sp. HMT 203	yes	0.883129	0.883129	0.883129	2	1	5	1	0.037
Actinomyces massiliensis	No	Fusobacterium sp. HMT 370	yes	-0.90511	-0.90511	-0.90511	2	1	4	1	0.039
Actinomyces massiliensis	No	Fusobacterium sp. HMT 370	yes	-0.90511	-0.90511	-0.90511	2	1	4	1	0.044
Bartonella schoenbuchensis	No	Fusobacterium sp. HMT 370	yes	0.915967	0.915967	0.915967	2	1	5	1	0.019
Bartonella schoenbuchensis	No	Fusobacterium sp. HMT 370	yes	0.915967	0.915967	0.915967	2	1	5	1	0.016
Desulfobulbus sp. HMT 041	No	Fusobacterium sp. HMT 370	yes	-0.904842	-0.904842	-0.904842	2	1	5	1	0.042
Gracilibacteria GN02 G-3 bacterium HMT 996	No	Fusobacterium sp. HMT 370	yes	0.989144	0.989144	0.989144	2	1	5	1	0.008
Gracilibacteria GN02 G-3 bacterium HMT 996	No	Fusobacterium sp. HMT 370	yes	0.989144	0.989144	0.989144	2	1	5	1	0.004
Haemophilus aegyptius	No	Fusobacterium sp. HMT 370	yes	0.881835	0.881835	0.881835	2	1	4	1	0.041
Moraxella nonliquefaciens	No	Fusobacterium sp. HMT 370	yes	0.915967	0.915967	0.915967	2	1	5	1	0.024
Moraxella nonliquefaciens	No	Fusobacterium sp. HMT 370	yes	0.915967	0.915967	0.915967	2	1	5	1	0.013
Fusobacterium nucleatum subsp. animalis	yes	Gardnerella vaginalis	yes	0.978287	0.978287	0.978287	3	1	4	2	0.018
Fusobacterium nucleatum subsp. animalis	yes	Gardnerella vaginalis	yes	0.978287	0.978287	0.978287	3	1	4	2	0.014
Lacticaseibacillus casei	No	Gardnerella vaginalis	yes	-0.90511	-0.90511	-0.90511	3	1	4	2	0.041
Lactobacillus iners	No	Gardnerella vaginalis	yes	0.90511	0.90511	0.90511	3	1	4	2	0.045
Lactobacillus ultunensis	No	Gardnerella vaginalis	yes	0.90511	0.90511	0.90511	3	1	4	2	0.039
Lactobacillus ultunensis	No	Gardnerella vaginalis	yes	0.90511	0.90511	0.90511	3	1	4	2	0.042
Mobiluncus mulieris	No	Gardnerella vaginalis	yes	-0.90511	-0.90511	-0.90511	3	1	4	2	0.049
Mobiluncus mulieris	No	Gardnerella vaginalis	yes	-0.90511	-0.90511	-0.90511	3	1	4	2	0.04
Moraxella catarrhalis	yes	Gardnerella vaginalis	yes	0.915967	0.915967	0.915967	2	1	5	1	0.036
Moraxella catarrhalis	yes	Gardnerella vaginalis	yes	0.915967	0.915967	0.915967	2	1	5	1	0.025
Oribacterium sp. HMT 102	No	Gardnerella vaginalis	yes	-0.939242	-0.939242	-0.939242	2	1	5	1	0.017
Oribacterium sp. HMT 102	No	Gardnerella vaginalis	yes	-0.939242	-0.939242	-0.939242	2	1	5	1	0.018
Porphyromonas asaccharolytica	No	Gardnerella vaginalis	yes	-0.989144	-0.989144	-0.989144	2	1	5	1	0.007
Porphyromonas asaccharolytica	No	Gardnerella vaginalis	yes	-0.989144	-0.989144	-0.989144	2	1	5	1	0.009
Prevotella buccalis	No	Gardnerella vaginalis	yes	-0.939242	-0.939242	-0.939242	2	1	5	1	0.021
Prevotella buccalis	No	Gardnerella vaginalis	yes	-0.939242	-0.939242	-0.939242	2	1	5	1	0.013
Prevotella fusca	No	Gardnerella vaginalis	yes	0.90511	0.90511	0.90511	3	1	4	2	0.046
Prevotella nanceiensis	yes	Gardnerella vaginalis	yes	0.978287	0.978287	0.978287	3	1	4	2	0.017
Prevotella nanceiensis	yes	Gardnerella vaginalis	yes	0.978287	0.978287	0.978287	3	1	4	2	0.022
Prevotella scopos	No	Gardnerella vaginalis	yes	0.90511	0.90511	0.90511	3	1	4	2	0.042
Prevotella sp. HMT 306	yes	Gardnerella vaginalis	yes	0.978287	0.978287	0.978287	3	1	4	2	0.019
Prevotella sp. HMT 306	yes	Gardnerella vaginalis	yes	0.978287	0.978287	0.978287	3	1	4	2	0.015
Prevotella sp. HMT 472	yes	Gardnerella vaginalis	yes	0.90511	0.90511	0.90511	3	1	4	2	0.044
Selenomonas sp. HMT 149	yes	Gardnerella vaginalis	yes	0.90511	0.90511	0.90511	3	2	4	1	0.045
Selenomonas sp. HMT 149	yes	Gardnerella vaginalis	yes	0.90511	0.90511	0.90511	3	2	4	1	0.045
Tannerella forsythia	yes	Gardnerella vaginalis	yes	-0.939242	-0.939242	-0.939242	2	1	5	1	0.024
Tannerella forsythia	yes	Gardnerella vaginalis	yes	-0.939242	-0.939242	-0.939242	2	1	5	1	0.017
Bartonella schoenbuchensis	No	Gemella morbillorum	no	0.892691	0.892691	0.892691	2	1	5	1	0.037
Bartonella schoenbuchensis	No	Gemella morbillorum	no	0.892691	0.892691	0.892691	2	1	5	1	0.027
Gracilibacteria GN02 G-3 bacterium HMT 996	No	Gemella morbillorum	no	0.915967	0.915967	0.915967	2	1	5	1	0.008
Gracilibacteria GN02 G-3 bacterium HMT 996	No	Gemella morbillorum	no	0.915967	0.915967	0.915967	2	1	5	1	0.017
Moraxella nonliquefaciens	No	Gemella morbillorum	no	0.892691	0.892691	0.892691	2	1	5	1	0.049
Moraxella nonliquefaciens	No	Gemella morbillorum	no	0.892691	0.892691	0.892691	2	1	5	1	0.029
Catonella morbi	No	Gracilibacteria GN02 G-4 bacterium HMT 997	yes	0.881835	0.881835	0.881835	3	1	4	2	0.043
Limosilactobacillus vaginalis	No	Gracilibacteria GN02 G-4 bacterium HMT 997	yes	-0.881835	-0.881835	-0.881835	3	1	4	2	0.035
Mogibacterium pumilum	No	Gracilibacteria GN02 G-4 bacterium HMT 997	yes	-0.892691	-0.892691	-0.892691	2	1	5	1	0.045
Mogibacterium pumilum	No	Gracilibacteria GN02 G-4 bacterium HMT 997	yes	-0.892691	-0.892691	-0.892691	2	1	5	1	0.048
Veillonella atypica	yes	Gracilibacteria GN02 G-4 bacterium HMT 997	yes	-0.881835	-0.881835	-0.881835	3	1	4	2	0.034
Veillonella dispar	yes	Gracilibacteria GN02 G-4 bacterium HMT 997	yes	-0.881835	-0.881835	-0.881835	3	1	4	2	0.032
Veillonella parvula	yes	Gracilibacteria GN02 G-4 bacterium HMT 997	yes	-0.881835	-0.881835	-0.881835	3	1	4	2	0.04
Chlamydia pneumoniae	No	Granulicatella adiacens	yes	0.90511	0.90511	0.90511	3	1	4	2	0.021
Chlamydia pneumoniae	No	Granulicatella adiacens	yes	0.90511	0.90511	0.90511	3	1	4	2	0.049
Lancefieldella sp. HMT 199	No	Granulicatella adiacens	yes	-0.915967	-0.915967	-0.915967	2	1	5	1	0.015
Lancefieldella sp. HMT 199	No	Granulicatella adiacens	yes	-0.915967	-0.915967	-0.915967	2	1	5	1	0.02
Schaalia cardiffensis	No	Granulicatella adiacens	yes	0.90511	0.90511	0.90511	3	1	4	2	0.03
Staphylococcus warneri	No	Granulicatella adiacens	yes	0.881835	0.881835	0.881835	3	1	4	2	0.039
Streptococcus anginosus	yes	Granulicatella adiacens	yes	-0.90511	-0.90511	-0.90511	3	1	4	2	0.024
Streptococcus anginosus	yes	Granulicatella adiacens	yes	-0.90511	-0.90511	-0.90511	3	1	4	2	0.036
Actinomyces timonensis	No	Haemophilus ducreyi	no	0.939242	0.939242	0.939242	2	1	5	1	0.022
Actinomyces timonensis	No	Haemophilus ducreyi	no	0.939242	0.939242	0.939242	2	1	5	1	0.035
Arthrospira platensis	No	Haemophilus ducreyi	no	0.90511	0.90511	0.90511	3	1	4	2	0.032
Chlamydia pneumoniae	No	Haemophilus ducreyi	no	0.978287	0.978287	0.978287	3	1	4	2	0.012
Chlamydia pneumoniae	No	Haemophilus ducreyi	no	0.978287	0.978287	0.978287	3	1	4	2	0.015
Cryptobacterium curtum	No	Haemophilus ducreyi	no	0.90511	0.90511	0.90511	3	1	4	2	0.028
Lancefieldella sp. HMT 199	No	Haemophilus ducreyi	no	-0.989144	-0.989144	-0.989144	2	1	5	1	0.004
Lancefieldella sp. HMT 199	No	Haemophilus ducreyi	no	-0.989144	-0.989144	-0.989144	2	1	5	1	0.004
Mitsuokella sp. HMT 131	No	Haemophilus ducreyi	no	-0.939242	-0.939242	-0.939242	2	1	5	1	0.024
Mitsuokella sp. HMT 131	No	Haemophilus ducreyi	no	-0.939242	-0.939242	-0.939242	2	1	5	1	0.024
Schaalia cardiffensis	No	Haemophilus ducreyi	no	0.978287	0.978287	0.978287	3	1	4	2	0.017
Schaalia cardiffensis	No	Haemophilus ducreyi	no	0.978287	0.978287	0.978287	3	1	4	2	0.012
Staphylococcus warneri	No	Haemophilus ducreyi	no	0.90511	0.90511	0.90511	3	1	4	2	0.03
Streptococcus anginosus	yes	Haemophilus ducreyi	no	-0.978287	-0.978287	-0.978287	3	1	4	2	0.012
Streptococcus anginosus	yes	Haemophilus ducreyi	no	-0.978287	-0.978287	-0.978287	3	1	4	2	0.012
Treponema socranskii	No	Haemophilus ducreyi	no	0.90511	0.90511	0.90511	3	1	4	2	0.025
Neisseria bacilliformis	No	Haemophilus parainfluenzae	yes	0.894254	0.894254	0.894254	2	1	5	1	0.043
Peptidiphaga gingivicola	No	Haemophilus parainfluenzae	yes	0.90511	0.90511	0.90511	3	1	4	2	0.033
Schaalia sp. HMT 877	No	Haemophilus parainfluenzae	yes	0.90511	0.90511	0.90511	3	1	4	2	0.033
Schaalia sp. HMT 877	No	Haemophilus parainfluenzae	yes	0.90511	0.90511	0.90511	3	1	4	2	0.047
Streptococcus agalactiae	yes	Haemophilus parainfluenzae	yes	0.915967	0.915967	0.915967	2	1	5	1	0.024
Streptococcus agalactiae	yes	Haemophilus parainfluenzae	yes	0.915967	0.915967	0.915967	2	1	5	1	0.012
Streptococcus lactarius	yes	Haemophilus parainfluenzae	yes	0.894254	0.894254	0.894254	2	1	5	1	0.049
Streptococcus lactarius	yes	Haemophilus parainfluenzae	yes	0.894254	0.894254	0.894254	2	1	5	1	0.048
Streptococcus sinensis	yes	Haemophilus parainfluenzae	yes	0.894254	0.894254	0.894254	2	1	5	1	0.046
Arcanobacterium haemolyticum	No	Haemophilus pittmaniae	no	-0.915967	-0.915967	-0.915967	2	1	5	1	0.022
Arcanobacterium haemolyticum	No	Haemophilus pittmaniae	no	-0.915967	-0.915967	-0.915967	2	1	5	1	0.04
Campylobacter concisus	yes	Haemophilus pittmaniae	no	0.90511	0.90511	0.90511	3	2	4	1	0.042
Gemella morbillorum	No	Haemophilus pittmaniae	no	0.90511	0.90511	0.90511	3	1	4	2	0.043
Gemella morbillorum	No	Haemophilus pittmaniae	no	0.90511	0.90511	0.90511	3	1	4	2	0.032
Peptidiphaga gingivicola	No	Haemophilus pittmaniae	no	0.978287	0.978287	0.978287	3	1	4	2	0.006
Peptidiphaga gingivicola	No	Haemophilus pittmaniae	no	0.978287	0.978287	0.978287	3	1	4	2	0.027
Peptoniphilus sp. HMT 375	yes	Haemophilus pittmaniae	no	0.90511	0.90511	0.90511	3	2	4	1	0.024
Schaalia sp. HMT 877	No	Haemophilus pittmaniae	no	0.978287	0.978287	0.978287	3	1	4	2	0.009
Schaalia sp. HMT 877	No	Haemophilus pittmaniae	no	0.978287	0.978287	0.978287	3	1	4	2	0.011
Streptococcus sp. HMT 056	yes	Haemophilus pittmaniae	no	0.90511	0.90511	0.90511	3	2	4	1	0.038
Aggregatibacter actinomycetemcomitans	yes	Haemophilus sputorum	yes	0.967431	0.967431	0.967431	2	1	5	1	0.008
Aggregatibacter actinomycetemcomitans	yes	Haemophilus sputorum	yes	0.967431	0.967431	0.967431	2	1	5	1	0.006
Leptotrichia hongkongensis	yes	Haemophilus sputorum	yes	0.881835	0.881835	0.881835	2	1	4	1	0.047
Peptostreptococcaceae G-6 Eubacterium minutum	No	Haemophilus sputorum	yes	-0.870978	-0.870978	-0.870978	2	1	5	1	0.049
Prevotella dentalis	yes	Haemophilus sputorum	yes	-0.915967	-0.915967	-0.915967	2	1	5	1	0.031
Prevotella dentalis	yes	Haemophilus sputorum	yes	-0.915967	-0.915967	-0.915967	2	1	5	1	0.008
Selenomonas sputigena	yes	Haemophilus sputorum	yes	-0.90511	-0.90511	-0.90511	2	1	4	1	0.024
Selenomonas sputigena	yes	Haemophilus sputorum	yes	-0.90511	-0.90511	-0.90511	2	1	4	1	0.036
Slackia exigua	No	Haemophilus sputorum	yes	-0.883129	-0.883129	-0.883129	2	1	5	1	0.036
Anaerolineae G-1 bacterium HMT 439	No	Helicobacter pylori	yes	0.894254	0.894254	0.894254	2	1	5	1	0.044
Filifactor alocis	yes	Helicobacter pylori	yes	0.915967	0.915967	0.915967	2	1	5	1	0.03
Filifactor alocis	yes	Helicobacter pylori	yes	0.915967	0.915967	0.915967	2	1	5	1	0.018
Rothia dentocariosa	yes	Helicobacter pylori	yes	-0.892691	-0.892691	-0.892691	2	1	5	1	0.049
Rothia dentocariosa	yes	Helicobacter pylori	yes	-0.892691	-0.892691	-0.892691	2	1	5	1	0.029
Actinomyces timonensis	No	Jonquetella anthropi	no	-0.915967	-0.915967	-0.915967	2	1	5	1	0.027
Actinomyces timonensis	No	Jonquetella anthropi	no	-0.915967	-0.915967	-0.915967	2	1	5	1	0.023
Mitsuokella sp. HMT 131	No	Jonquetella anthropi	no	0.915967	0.915967	0.915967	2	1	5	1	0.027
Mitsuokella sp. HMT 131	No	Jonquetella anthropi	no	0.915967	0.915967	0.915967	2	1	5	1	0.033
Actinomyces timonensis	No	Kingella denitrificans	yes	0.939242	0.939242	0.939242	2	1	5	1	0.027
Actinomyces timonensis	No	Kingella denitrificans	yes	0.939242	0.939242	0.939242	2	1	5	1	0.028
Arthrospira platensis	No	Kingella denitrificans	yes	0.90511	0.90511	0.90511	3	1	4	2	0.023
Chlamydia pneumoniae	No	Kingella denitrificans	yes	0.978287	0.978287	0.978287	3	1	4	2	0.015
Chlamydia pneumoniae	No	Kingella denitrificans	yes	0.978287	0.978287	0.978287	3	1	4	2	0.01
Cryptobacterium curtum	No	Kingella denitrificans	yes	0.90511	0.90511	0.90511	3	1	4	2	0.034
Lancefieldella sp. HMT 199	No	Kingella denitrificans	yes	-0.989144	-0.989144	-0.989144	2	1	5	1	0.006
Lancefieldella sp. HMT 199	No	Kingella denitrificans	yes	-0.989144	-0.989144	-0.989144	2	1	5	1	0.004
Mitsuokella sp. HMT 131	No	Kingella denitrificans	yes	-0.939242	-0.939242	-0.939242	2	1	5	1	0.019
Mitsuokella sp. HMT 131	No	Kingella denitrificans	yes	-0.939242	-0.939242	-0.939242	2	1	5	1	0.021
Schaalia cardiffensis	No	Kingella denitrificans	yes	0.978287	0.978287	0.978287	3	1	4	2	0.012
Schaalia cardiffensis	No	Kingella denitrificans	yes	0.978287	0.978287	0.978287	3	1	4	2	0.005
Staphylococcus warneri	No	Kingella denitrificans	yes	0.90511	0.90511	0.90511	3	1	4	2	0.028
Streptococcus anginosus	yes	Kingella denitrificans	yes	-0.978287	-0.978287	-0.978287	3	1	4	2	0.01
Streptococcus anginosus	yes	Kingella denitrificans	yes	-0.978287	-0.978287	-0.978287	3	1	4	2	0.011
Treponema socranskii	No	Kingella denitrificans	yes	0.90511	0.90511	0.90511	3	1	4	2	0.032
Chlamydia pneumoniae	No	Kingella kingae	yes	0.90511	0.90511	0.90511	3	1	4	2	0.033
Chlamydia pneumoniae	No	Kingella kingae	yes	0.90511	0.90511	0.90511	3	1	4	2	0.038
Lancefieldella sp. HMT 199	No	Kingella kingae	yes	-0.90511	-0.90511	-0.90511	3	2	4	1	0.03
Lancefieldella sp. HMT 199	No	Kingella kingae	yes	-0.90511	-0.90511	-0.90511	3	2	4	1	0.045
Mogibacterium pumilum	No	Kingella kingae	yes	-0.894254	-0.894254	-0.894254	2	1	5	1	0.043
Saccharibacteria TM7 G-7 bacterium HMT 987	No	Kingella kingae	yes	-0.915967	-0.915967	-0.915967	2	1	5	1	0.025
Saccharibacteria TM7 G-7 bacterium HMT 987	No	Kingella kingae	yes	-0.915967	-0.915967	-0.915967	2	1	5	1	0.017
Schaalia cardiffensis	No	Kingella kingae	yes	0.90511	0.90511	0.90511	3	1	4	2	0.033
Schaalia cardiffensis	No	Kingella kingae	yes	0.90511	0.90511	0.90511	3	1	4	2	0.036
Schaalia sp. HMT 178	No	Kingella kingae	yes	0.915967	0.915967	0.915967	2	1	5	1	0.035
Schaalia sp. HMT 178	No	Kingella kingae	yes	0.915967	0.915967	0.915967	2	1	5	1	0.012
Staphylococcus warneri	No	Kingella kingae	yes	0.881835	0.881835	0.881835	3	1	4	2	0.038
Streptococcus anginosus	yes	Kingella kingae	yes	-0.90511	-0.90511	-0.90511	3	1	4	2	0.039
Dermabacter hominis	No	Kingella oralis	yes	-0.866065	-0.866065	-0.866065	2	1	5	1	0.048
Fastidiosipila sanguinis	yes	Kingella oralis	yes	0.915967	0.915967	0.915967	2	1	5	1	0.02
Fastidiosipila sanguinis	yes	Kingella oralis	yes	0.915967	0.915967	0.915967	2	1	5	1	0.012
Finegoldia magna	yes	Kingella oralis	yes	0.939242	0.939242	0.939242	2	1	5	1	0.02
Finegoldia magna	yes	Kingella oralis	yes	0.939242	0.939242	0.939242	2	1	5	1	0.015
Fusobacterium sp. HMT 248	yes	Kingella oralis	yes	0.915967	0.915967	0.915967	2	1	5	1	0.024
Fusobacterium sp. HMT 248	yes	Kingella oralis	yes	0.915967	0.915967	0.915967	2	1	5	1	0.018
Lacticaseibacillus paracasei	No	Kingella oralis	yes	-0.866065	-0.866065	-0.866065	2	1	5	1	0.049
Lactococcus lactis	yes	Kingella oralis	yes	-0.866065	-0.866065	-0.866065	2	1	5	1	0.033
Limosilactobacillus coleohominis	No	Kingella oralis	yes	0.894254	0.894254	0.894254	2	1	5	1	0.026
Limosilactobacillus fermentum	yes	Kingella oralis	yes	-0.866065	-0.866065	-0.866065	2	1	5	1	0.042
Melioribacter roseus	No	Kingella oralis	yes	0.967431	0.967431	0.967431	2	1	5	1	0.015
Melioribacter roseus	No	Kingella oralis	yes	0.967431	0.967431	0.967431	2	1	5	1	0.013
Peptidiphaga sp. HMT 183	No	Kingella oralis	yes	0.904842	0.904842	0.904842	2	1	5	1	0.046
Peptidiphaga sp. HMT 183	No	Kingella oralis	yes	0.904842	0.904842	0.904842	2	1	5	1	0.041
Staphylococcus hominis	No	Kingella oralis	yes	0.904842	0.904842	0.904842	2	1	5	1	0.029
Staphylococcus hominis	No	Kingella oralis	yes	0.904842	0.904842	0.904842	2	1	5	1	0.038
Treponema lecithinolyticum	No	Kingella oralis	yes	0.904842	0.904842	0.904842	2	1	5	1	0.038
Treponema lecithinolyticum	No	Kingella oralis	yes	0.904842	0.904842	0.904842	2	1	5	1	0.036
Treponema pectinovorum	No	Kingella oralis	yes	0.915967	0.915967	0.915967	2	1	5	1	0.021
Treponema pectinovorum	No	Kingella oralis	yes	0.915967	0.915967	0.915967	2	1	5	1	0.018
Bifidobacterium dentium	No	Lachnospiraceae G-2 bacterium HMT 096	yes	0.90511	0.90511	0.90511	2	1	4	1	0.041
Bifidobacterium dentium	No	Lachnospiraceae G-2 bacterium HMT 096	yes	0.90511	0.90511	0.90511	2	1	4	1	0.033
Bifidobacterium dentium	No	Lachnospiraceae G-2 bacterium HMT 096	yes	0.90511	0.90511	0.90511	2	1	4	1	0.047
Kocuria rhizophila	No	Lachnospiraceae G-2 bacterium HMT 096	yes	0.915967	0.915967	0.915967	2	1	5	1	0.04
Kocuria rhizophila	No	Lachnospiraceae G-2 bacterium HMT 096	yes	0.915967	0.915967	0.915967	2	1	5	1	0.02
Kocuria rhizophila	No	Lachnospiraceae G-2 bacterium HMT 096	yes	0.915967	0.915967	0.915967	2	1	5	1	0.026
Kocuria rhizophila	No	Lachnospiraceae G-2 bacterium HMT 096	yes	0.915967	0.915967	0.915967	2	1	5	1	0.034
Lachnoanaerobaculum sp. HMT 083	No	Lachnospiraceae G-2 bacterium HMT 096	yes	-0.892691	-0.892691	-0.892691	2	1	5	1	0.04
Lachnoanaerobaculum sp. HMT 083	No	Lachnospiraceae G-2 bacterium HMT 096	yes	-0.892691	-0.892691	-0.892691	2	1	5	1	0.034
Prevotella bivia	yes	Lachnospiraceae G-2 bacterium HMT 096	yes	-0.915967	-0.915967	-0.915967	2	1	5	1	0.026
Prevotella bivia	yes	Lachnospiraceae G-2 bacterium HMT 096	yes	-0.915967	-0.915967	-0.915967	2	1	5	1	0.026
Prevotella bivia	yes	Lachnospiraceae G-2 bacterium HMT 096	yes	-0.915967	-0.915967	-0.915967	2	1	5	1	0.022
Prevotella bivia	yes	Lachnospiraceae G-2 bacterium HMT 096	yes	-0.915967	-0.915967	-0.915967	2	1	5	1	0.028
Prevotella sp. HMT 314	yes	Lachnospiraceae G-2 bacterium HMT 096	yes	-0.915967	-0.915967	-0.915967	2	1	5	1	0.019
Prevotella sp. HMT 314	yes	Lachnospiraceae G-2 bacterium HMT 096	yes	-0.915967	-0.915967	-0.915967	2	1	5	1	0.027
Prevotella sp. HMT 314	yes	Lachnospiraceae G-2 bacterium HMT 096	yes	-0.915967	-0.915967	-0.915967	2	1	5	1	0.021
Prevotella sp. HMT 314	yes	Lachnospiraceae G-2 bacterium HMT 096	yes	-0.915967	-0.915967	-0.915967	2	1	5	1	0.024
Streptococcus sobrinus	No	Lachnospiraceae G-2 bacterium HMT 096	yes	0.90511	0.90511	0.90511	2	1	4	1	0.027
Streptococcus sobrinus	No	Lachnospiraceae G-2 bacterium HMT 096	yes	0.90511	0.90511	0.90511	2	1	4	1	0.038
Streptococcus sobrinus	No	Lachnospiraceae G-2 bacterium HMT 096	yes	0.90511	0.90511	0.90511	2	1	4	1	0.049
Tannerella sp. HMT 286	yes	Lachnospiraceae G-2 bacterium HMT 096	yes	-0.892691	-0.892691	-0.892691	2	1	5	1	0.047
Tannerella sp. HMT 286	yes	Lachnospiraceae G-2 bacterium HMT 096	yes	-0.892691	-0.892691	-0.892691	2	1	5	1	0.038
Tannerella sp. HMT 286	yes	Lachnospiraceae G-2 bacterium HMT 096	yes	-0.892691	-0.892691	-0.892691	2	1	5	1	0.031
Tannerella sp. HMT 286	yes	Lachnospiraceae G-2 bacterium HMT 096	yes	-0.892691	-0.892691	-0.892691	2	1	5	1	0.032
Fannyhessea sp. HMT 416	No	Lachnospiraceae G-8 bacterium HMT 500	no	0.90511	0.90511	0.90511	3	2	4	1	0.036
Fannyhessea sp. HMT 416	No	Lachnospiraceae G-8 bacterium HMT 500	no	0.90511	0.90511	0.90511	3	2	4	1	0.047
Fusobacterium nucleatum subsp. vincentii	yes	Lachnospiraceae G-8 bacterium HMT 500	no	-0.892691	-0.892691	-0.892691	2	1	5	1	0.047
Peptoniphilaceae G-3 bacterium HMT 929	No	Lachnospiraceae G-8 bacterium HMT 500	no	-0.881835	-0.881835	-0.881835	3	1	4	2	0.047
Peptoniphilus lacrimalis	yes	Lachnospiraceae G-8 bacterium HMT 500	no	-0.892691	-0.892691	-0.892691	2	1	5	1	0.042
Prevotella denticola	yes	Lachnospiraceae G-8 bacterium HMT 500	no	-0.870978	-0.870978	-0.870978	4	1	3	3	0.039
Prevotella fusca	No	Lachnospiraceae G-8 bacterium HMT 500	no	-0.915967	-0.915967	-0.915967	2	1	5	1	0.014
Prevotella fusca	No	Lachnospiraceae G-8 bacterium HMT 500	no	-0.915967	-0.915967	-0.915967	2	1	5	1	0.033
Prevotella jejuni	yes	Lachnospiraceae G-8 bacterium HMT 500	no	-0.915967	-0.915967	-0.915967	2	1	5	1	0.021
Prevotella jejuni	yes	Lachnospiraceae G-8 bacterium HMT 500	no	-0.915967	-0.915967	-0.915967	2	1	5	1	0.032
Prevotella loescheii	No	Lachnospiraceae G-8 bacterium HMT 500	no	-0.892691	-0.892691	-0.892691	2	1	5	1	0.048
Prevotella multisaccharivorax	No	Lachnospiraceae G-8 bacterium HMT 500	no	0.90511	0.90511	0.90511	3	1	4	2	0.03
Prevotella nigrescens	yes	Lachnospiraceae G-8 bacterium HMT 500	no	-0.870978	-0.870978	-0.870978	4	1	3	3	0.048
Prevotella sp. HMT 472	yes	Lachnospiraceae G-8 bacterium HMT 500	no	-0.915967	-0.915967	-0.915967	2	1	5	1	0.019
Prevotella sp. HMT 472	yes	Lachnospiraceae G-8 bacterium HMT 500	no	-0.915967	-0.915967	-0.915967	2	1	5	1	0.038
Corynebacterium durum	No	Lacticaseibacillus casei	no	0.90511	0.90511	0.90511	3	1	4	2	0.038
Corynebacterium durum	No	Lacticaseibacillus casei	no	0.90511	0.90511	0.90511	3	1	4	2	0.046
Methanobrevibacter oralis	yes	Lacticaseibacillus casei	no	0.90511	0.90511	0.90511	3	1	4	2	0.044
Prevotella aurantiaca	No	Lacticaseibacillus casei	no	0.915967	0.915967	0.915967	2	1	5	1	0.014
Prevotella aurantiaca	No	Lacticaseibacillus casei	no	0.915967	0.915967	0.915967	2	1	5	1	0.037
Propionibacteriaceae G-2 bacterium HMT 192	No	Lacticaseibacillus casei	no	-0.915967	-0.915967	-0.915967	2	1	5	1	0.011
Propionibacteriaceae G-2 bacterium HMT 192	No	Lacticaseibacillus casei	no	-0.915967	-0.915967	-0.915967	2	1	5	1	0.036
Chlamydia pneumoniae	No	Lacticaseibacillus rhamnosus	yes	0.90511	0.90511	0.90511	3	1	4	2	0.038
Chlamydia pneumoniae	No	Lacticaseibacillus rhamnosus	yes	0.90511	0.90511	0.90511	3	1	4	2	0.049
Lancefieldella sp. HMT 199	No	Lacticaseibacillus rhamnosus	yes	-0.915967	-0.915967	-0.915967	2	1	5	1	0.021
Lancefieldella sp. HMT 199	No	Lacticaseibacillus rhamnosus	yes	-0.915967	-0.915967	-0.915967	2	1	5	1	0.03
Schaalia cardiffensis	No	Lacticaseibacillus rhamnosus	yes	0.90511	0.90511	0.90511	3	1	4	2	0.046
Streptococcus anginosus	yes	Lacticaseibacillus rhamnosus	yes	-0.90511	-0.90511	-0.90511	3	1	4	2	0.035
Streptococcus anginosus	yes	Lacticaseibacillus rhamnosus	yes	-0.90511	-0.90511	-0.90511	3	1	4	2	0.042
Anaerococcus octavius	yes	Lactiplantibacillus pentosus	no	0.892691	0.892691	0.892691	2	1	5	1	0.03
Rothia mucilaginosa	yes	Lactiplantibacillus pentosus	no	0.881835	0.881835	0.881835	3	1	4	2	0.031
Rothia mucilaginosa	yes	Lactiplantibacillus pentosus	no	0.881835	0.881835	0.881835	3	1	4	2	0.038
Selenomonas sp. HMT 133	No	Lactiplantibacillus pentosus	no	-0.866065	-0.866065	-0.866065	2	1	5	1	0.048
Streptococcus australis	yes	Lactiplantibacillus pentosus	no	0.881835	0.881835	0.881835	3	1	4	2	0.032
Streptococcus australis	yes	Lactiplantibacillus pentosus	no	0.881835	0.881835	0.881835	3	1	4	2	0.033
Veillonella denticariosi	yes	Lactiplantibacillus pentosus	no	0.881835	0.881835	0.881835	3	1	4	2	0.033
Veillonella denticariosi	yes	Lactiplantibacillus pentosus	no	0.881835	0.881835	0.881835	3	1	4	2	0.034
Anaerococcus octavius	yes	Lactiplantibacillus plantarum	no	0.892691	0.892691	0.892691	2	1	5	1	0.028
Rothia mucilaginosa	yes	Lactiplantibacillus plantarum	no	0.881835	0.881835	0.881835	3	1	4	2	0.035
Selenomonas sp. HMT 133	No	Lactiplantibacillus plantarum	no	-0.866065	-0.866065	-0.866065	2	1	5	1	0.043
Streptococcus australis	yes	Lactiplantibacillus plantarum	no	0.881835	0.881835	0.881835	3	1	4	2	0.021
Streptococcus australis	yes	Lactiplantibacillus plantarum	no	0.881835	0.881835	0.881835	3	1	4	2	0.029
Veillonella denticariosi	yes	Lactiplantibacillus plantarum	no	0.881835	0.881835	0.881835	3	1	4	2	0.025
Veillonella denticariosi	yes	Lactiplantibacillus plantarum	no	0.881835	0.881835	0.881835	3	1	4	2	0.027
Alloprevotella rava	No	Lactobacillus acidophilus	no	0.967431	0.967431	0.967431	2	1	5	1	0.013
Alloprevotella rava	No	Lactobacillus acidophilus	no	0.967431	0.967431	0.967431	2	1	5	1	0.01
Alloprevotella tannerae	yes	Lactobacillus acidophilus	no	0.967431	0.967431	0.967431	2	1	5	1	0.011
Alloprevotella tannerae	yes	Lactobacillus acidophilus	no	0.967431	0.967431	0.967431	2	1	5	1	0.012
Bacteroides heparinolyticus	No	Lactobacillus acidophilus	no	0.967431	0.967431	0.967431	2	1	5	1	0.01
Bacteroides heparinolyticus	No	Lactobacillus acidophilus	no	0.967431	0.967431	0.967431	2	1	5	1	0.008
Dermabacter hominis	No	Lactobacillus acidophilus	no	0.881835	0.881835	0.881835	3	1	4	2	0.035
Fretibacterium fastidiosum	No	Lactobacillus acidophilus	no	0.883129	0.883129	0.883129	2	1	5	1	0.049
Lachnospiraceae G-2 bacterium HMT 096	yes	Lactobacillus acidophilus	no	0.967431	0.967431	0.967431	2	1	5	1	0.008
Lachnospiraceae G-2 bacterium HMT 096	yes	Lactobacillus acidophilus	no	0.967431	0.967431	0.967431	2	1	5	1	0.007
Lachnospiraceae G-2 bacterium HMT 096	yes	Lactobacillus acidophilus	no	0.967431	0.967431	0.967431	2	1	5	1	0.007
Lachnospiraceae G-2 bacterium HMT 096	yes	Lactobacillus acidophilus	no	0.967431	0.967431	0.967431	2	1	5	1	0.009
Lacticaseibacillus paracasei	No	Lactobacillus acidophilus	no	0.881835	0.881835	0.881835	3	1	4	2	0.033
Lactobacillus jensenii	yes	Lactobacillus acidophilus	no	-0.915967	-0.915967	-0.915967	2	1	5	1	0.019
Lactobacillus jensenii	yes	Lactobacillus acidophilus	no	-0.915967	-0.915967	-0.915967	2	1	5	1	0.021
Lactococcus lactis	yes	Lactobacillus acidophilus	no	0.881835	0.881835	0.881835	3	1	4	2	0.033
Limosilactobacillus fermentum	yes	Lactobacillus acidophilus	no	0.881835	0.881835	0.881835	3	1	4	2	0.023
Mycoplasma salivarium	yes	Lactobacillus acidophilus	no	0.939242	0.939242	0.939242	2	1	5	1	0.019
Mycoplasma salivarium	yes	Lactobacillus acidophilus	no	0.939242	0.939242	0.939242	2	1	5	1	0.029
Peptostreptococcaceae G-6 Eubacterium minutum	No	Lactobacillus acidophilus	no	0.904842	0.904842	0.904842	2	1	5	1	0.041
Peptostreptococcaceae G-6 Eubacterium minutum	No	Lactobacillus acidophilus	no	0.904842	0.904842	0.904842	2	1	5	1	0.026
Phocaeicola abscessus	yes	Lactobacillus acidophilus	no	0.883129	0.883129	0.883129	2	1	5	1	0.046
Prevotella buccae	yes	Lactobacillus acidophilus	no	0.989144	0.989144	0.989144	2	1	5	1	0.004
Prevotella buccae	yes	Lactobacillus acidophilus	no	0.989144	0.989144	0.989144	2	1	5	1	0.004
Prevotella enoeca	yes	Lactobacillus acidophilus	no	0.894254	0.894254	0.894254	2	1	5	1	0.03
Prevotella enoeca	yes	Lactobacillus acidophilus	no	0.894254	0.894254	0.894254	2	1	5	1	0.022
Prevotella pallens	yes	Lactobacillus acidophilus	no	0.967431	0.967431	0.967431	2	1	5	1	0.008
Prevotella pallens	yes	Lactobacillus acidophilus	no	0.967431	0.967431	0.967431	2	1	5	1	0.014
Prevotella pleuritidis	yes	Lactobacillus acidophilus	no	0.967431	0.967431	0.967431	2	1	5	1	0.014
Prevotella pleuritidis	yes	Lactobacillus acidophilus	no	0.967431	0.967431	0.967431	2	1	5	1	0.01
Saccharibacteria TM7 G-1 bacterium HMT 349	No	Lactobacillus acidophilus	no	0.894254	0.894254	0.894254	2	1	5	1	0.037
Saccharibacteria TM7 G-1 bacterium HMT 349	No	Lactobacillus acidophilus	no	0.894254	0.894254	0.894254	2	1	5	1	0.031
Schaalia sp. HMT 180	No	Lactobacillus acidophilus	no	-0.967431	-0.967431	-0.967431	2	1	5	1	0.009
Schaalia sp. HMT 180	No	Lactobacillus acidophilus	no	-0.967431	-0.967431	-0.967431	2	1	5	1	0.007
Streptococcus downei	No	Lactobacillus acidophilus	no	-0.904842	-0.904842	-0.904842	2	1	5	1	0.033
Streptococcus downei	No	Lactobacillus acidophilus	no	-0.904842	-0.904842	-0.904842	2	1	5	1	0.021
Acidipropionibacterium acidifaciens	No	Lactobacillus crispatus	yes	-0.939242	-0.939242	-0.939242	2	1	5	1	0.029
Acidipropionibacterium acidifaciens	No	Lactobacillus crispatus	yes	-0.939242	-0.939242	-0.939242	2	1	5	1	0.027
Anaerolineae G-1 bacterium HMT 439	No	Lactobacillus crispatus	yes	0.939242	0.939242	0.939242	2	1	5	1	0.034
Anaerolineae G-1 bacterium HMT 439	No	Lactobacillus crispatus	yes	0.939242	0.939242	0.939242	2	1	5	1	0.02
Bifidobacterium dentium	No	Lactobacillus crispatus	yes	-0.978287	-0.978287	-0.978287	2	1	4	1	0.013
Bifidobacterium dentium	No	Lactobacillus crispatus	yes	-0.978287	-0.978287	-0.978287	2	1	4	1	0.015
Kocuria rhizophila	No	Lactobacillus crispatus	yes	-0.989144	-0.989144	-0.989144	2	1	5	1	0.006
Kocuria rhizophila	No	Lactobacillus crispatus	yes	-0.989144	-0.989144	-0.989144	2	1	5	1	0.003
Lachnoanaerobaculum sp. HMT 083	No	Lactobacillus crispatus	yes	0.915967	0.915967	0.915967	2	1	5	1	0.032
Lachnoanaerobaculum sp. HMT 083	No	Lactobacillus crispatus	yes	0.915967	0.915967	0.915967	2	1	5	1	0.013
Prevotella baroniae	No	Lactobacillus crispatus	yes	0.866065	0.866065	0.866065	2	1	5	1	0.048
Prevotella bivia	yes	Lactobacillus crispatus	yes	0.989144	0.989144	0.989144	2	1	5	1	0.009
Prevotella bivia	yes	Lactobacillus crispatus	yes	0.989144	0.989144	0.989144	2	1	5	1	0.006
Prevotella sp. HMT 314	yes	Lactobacillus crispatus	yes	0.989144	0.989144	0.989144	2	1	5	1	0.012
Prevotella sp. HMT 314	yes	Lactobacillus crispatus	yes	0.989144	0.989144	0.989144	2	1	5	1	0.004
Streptococcus sobrinus	No	Lactobacillus crispatus	yes	-0.978287	-0.978287	-0.978287	2	1	4	1	0.014
Streptococcus sobrinus	No	Lactobacillus crispatus	yes	-0.978287	-0.978287	-0.978287	2	1	4	1	0.022
Tannerella sp. HMT 286	yes	Lactobacillus crispatus	yes	0.915967	0.915967	0.915967	2	1	5	1	0.034
Tannerella sp. HMT 286	yes	Lactobacillus crispatus	yes	0.915967	0.915967	0.915967	2	1	5	1	0.013
Chlamydia pneumoniae	No	Lactobacillus gasseri	yes	0.90511	0.90511	0.90511	3	1	4	2	0.043
Chlamydia pneumoniae	No	Lactobacillus gasseri	yes	0.90511	0.90511	0.90511	3	1	4	2	0.048
Lancefieldella sp. HMT 199	No	Lactobacillus gasseri	yes	-0.90511	-0.90511	-0.90511	3	2	4	1	0.038
Streptococcus anginosus	yes	Lactobacillus gasseri	yes	-0.90511	-0.90511	-0.90511	3	1	4	2	0.035
Leptotrichia sp. HMT 218	yes	Lactobacillus iners	no	-0.881835	-0.881835	-0.881835	3	1	4	2	0.047
Neisseria macacae	No	Lactobacillus iners	no	-0.915967	-0.915967	-0.915967	2	1	5	1	0.023
Neisseria macacae	No	Lactobacillus iners	no	-0.915967	-0.915967	-0.915967	2	1	5	1	0.029
Neisseria sicca	yes	Lactobacillus iners	no	-0.915967	-0.915967	-0.915967	2	1	5	1	0.02
Neisseria sicca	yes	Lactobacillus iners	no	-0.915967	-0.915967	-0.915967	2	1	5	1	0.026
Selenomonas sputigena	yes	Lactobacillus iners	no	0.90511	0.90511	0.90511	3	1	4	2	0.043
Anaerococcus lactolyticus	yes	Lactobacillus jensenii	yes	0.904842	0.904842	0.904842	2	1	5	1	0.035
Anaerococcus lactolyticus	yes	Lactobacillus jensenii	yes	0.904842	0.904842	0.904842	2	1	5	1	0.032
Dermabacter hominis	No	Lactobacillus jensenii	yes	-0.915967	-0.915967	-0.915967	2	1	5	1	0.03
Dermabacter hominis	No	Lactobacillus jensenii	yes	-0.915967	-0.915967	-0.915967	2	1	5	1	0.012
Dialister micraerophilus	yes	Lactobacillus jensenii	yes	0.904842	0.904842	0.904842	2	1	5	1	0.027
Dialister micraerophilus	yes	Lactobacillus jensenii	yes	0.904842	0.904842	0.904842	2	1	5	1	0.041
Fastidiosipila sanguinis	yes	Lactobacillus jensenii	yes	0.866065	0.866065	0.866065	2	1	5	1	0.042
Finegoldia magna	yes	Lactobacillus jensenii	yes	0.989144	0.989144	0.989144	2	1	5	1	0.004
Finegoldia magna	yes	Lactobacillus jensenii	yes	0.989144	0.989144	0.989144	2	1	5	1	0.006
Fusobacterium sp. HMT 248	yes	Lactobacillus jensenii	yes	0.866065	0.866065	0.866065	2	1	5	1	0.036
Lacticaseibacillus paracasei	No	Lactobacillus jensenii	yes	-0.915967	-0.915967	-0.915967	2	1	5	1	0.02
Lacticaseibacillus paracasei	No	Lactobacillus jensenii	yes	-0.915967	-0.915967	-0.915967	2	1	5	1	0.016
Lactococcus lactis	yes	Lactobacillus jensenii	yes	-0.915967	-0.915967	-0.915967	2	1	5	1	0.022
Lactococcus lactis	yes	Lactobacillus jensenii	yes	-0.915967	-0.915967	-0.915967	2	1	5	1	0.017
Limosilactobacillus fermentum	yes	Lactobacillus jensenii	yes	-0.915967	-0.915967	-0.915967	2	1	5	1	0.024
Limosilactobacillus fermentum	yes	Lactobacillus jensenii	yes	-0.915967	-0.915967	-0.915967	2	1	5	1	0.016
Peptoniphilus harei	yes	Lactobacillus jensenii	yes	0.904842	0.904842	0.904842	2	1	5	1	0.033
Peptoniphilus harei	yes	Lactobacillus jensenii	yes	0.904842	0.904842	0.904842	2	1	5	1	0.04
Treponema pectinovorum	No	Lactobacillus jensenii	yes	0.866065	0.866065	0.866065	2	1	5	1	0.039
Corynebacterium durum	No	Lactobacillus ultunensis	no	-0.90511	-0.90511	-0.90511	3	1	4	2	0.039
Corynebacterium durum	No	Lactobacillus ultunensis	no	-0.90511	-0.90511	-0.90511	3	1	4	2	0.03
Dialister invisus	yes	Lactobacillus ultunensis	no	-0.892691	-0.892691	-0.892691	2	1	5	1	0.041
Dialister invisus	yes	Lactobacillus ultunensis	no	-0.892691	-0.892691	-0.892691	2	1	5	1	0.046
Methanobrevibacter oralis	yes	Lactobacillus ultunensis	no	-0.90511	-0.90511	-0.90511	3	1	4	2	0.019
Methanobrevibacter oralis	yes	Lactobacillus ultunensis	no	-0.90511	-0.90511	-0.90511	3	1	4	2	0.039
Prevotella aurantiaca	No	Lactobacillus ultunensis	no	-0.915967	-0.915967	-0.915967	2	1	5	1	0.021
Prevotella aurantiaca	No	Lactobacillus ultunensis	no	-0.915967	-0.915967	-0.915967	2	1	5	1	0.027
Propionibacteriaceae G-2 bacterium HMT 192	No	Lactobacillus ultunensis	no	0.915967	0.915967	0.915967	2	1	5	1	0.01
Propionibacteriaceae G-2 bacterium HMT 192	No	Lactobacillus ultunensis	no	0.915967	0.915967	0.915967	2	1	5	1	0.031
Arcanobacterium haemolyticum	No	Lancefieldella parvula	yes	-0.915967	-0.915967	-0.915967	2	1	5	1	0.032
Arcanobacterium haemolyticum	No	Lancefieldella parvula	yes	-0.915967	-0.915967	-0.915967	2	1	5	1	0.033
Campylobacter concisus	yes	Lancefieldella parvula	yes	0.90511	0.90511	0.90511	3	2	4	1	0.038
Gemella morbillorum	No	Lancefieldella parvula	yes	0.90511	0.90511	0.90511	3	1	4	2	0.04
Gemella morbillorum	No	Lancefieldella parvula	yes	0.90511	0.90511	0.90511	3	1	4	2	0.034
Peptidiphaga gingivicola	No	Lancefieldella parvula	yes	0.978287	0.978287	0.978287	3	1	4	2	0.017
Peptidiphaga gingivicola	No	Lancefieldella parvula	yes	0.978287	0.978287	0.978287	3	1	4	2	0.012
Peptoniphilus sp. HMT 375	yes	Lancefieldella parvula	yes	0.90511	0.90511	0.90511	3	2	4	1	0.038
Schaalia sp. HMT 877	No	Lancefieldella parvula	yes	0.978287	0.978287	0.978287	3	1	4	2	0.01
Schaalia sp. HMT 877	No	Lancefieldella parvula	yes	0.978287	0.978287	0.978287	3	1	4	2	0.02
Streptococcus sp. HMT 056	yes	Lancefieldella parvula	yes	0.90511	0.90511	0.90511	3	2	4	1	0.033
Streptococcus sp. HMT 056	yes	Lancefieldella parvula	yes	0.90511	0.90511	0.90511	3	2	4	1	0.042
Arthrospira platensis	No	Lancefieldella sp. HMT 199	no	-0.90511	-0.90511	-0.90511	2	1	4	1	0.045
Chlamydia pneumoniae	No	Lancefieldella sp. HMT 199	no	-0.978287	-0.978287	-0.978287	2	1	4	1	0.021
Chlamydia pneumoniae	No	Lancefieldella sp. HMT 199	no	-0.978287	-0.978287	-0.978287	2	1	4	1	0.016
Cryptobacterium curtum	No	Lancefieldella sp. HMT 199	no	-0.90511	-0.90511	-0.90511	2	1	4	1	0.047
Schaalia cardiffensis	No	Lancefieldella sp. HMT 199	no	-0.978287	-0.978287	-0.978287	2	1	4	1	0.018
Schaalia cardiffensis	No	Lancefieldella sp. HMT 199	no	-0.978287	-0.978287	-0.978287	2	1	4	1	0.012
Staphylococcus warneri	No	Lancefieldella sp. HMT 199	no	-0.90511	-0.90511	-0.90511	2	1	4	1	0.032
Streptococcus anginosus	yes	Lancefieldella sp. HMT 199	no	0.989144	0.989144	0.989144	2	1	5	1	0.007
Streptococcus anginosus	yes	Lancefieldella sp. HMT 199	no	0.989144	0.989144	0.989144	2	1	5	1	0.004
Treponema socranskii	No	Lancefieldella sp. HMT 199	no	-0.939242	-0.939242	-0.939242	2	1	5	1	0.023
Treponema socranskii	No	Lancefieldella sp. HMT 199	no	-0.939242	-0.939242	-0.939242	2	1	5	1	0.02
Desulfobulbus sp. HMT 041	No	Lautropia mirabilis	yes	0.939242	0.939242	0.939242	2	1	5	1	0.022
Desulfobulbus sp. HMT 041	No	Lautropia mirabilis	yes	0.939242	0.939242	0.939242	2	1	5	1	0.019
Leptotrichia sp. HMT 847	No	Lautropia mirabilis	yes	0.915967	0.915967	0.915967	2	1	5	1	0.026
Leptotrichia sp. HMT 847	No	Lautropia mirabilis	yes	0.915967	0.915967	0.915967	2	1	5	1	0.022
Filifactor alocis	yes	Lentilactobacillus buchneri	no	-0.881835	-0.881835	-0.881835	3	1	4	2	0.045
Helicobacter pylori	yes	Lentilactobacillus buchneri	no	-0.915967	-0.915967	-0.915967	2	1	5	1	0.01
Helicobacter pylori	yes	Lentilactobacillus buchneri	no	-0.915967	-0.915967	-0.915967	2	1	5	1	0.021
Prevotella salivae	yes	Lentilactobacillus buchneri	no	0.892691	0.892691	0.892691	2	1	5	1	0.026
Pseudoramibacter alactolyticus	No	Lentilactobacillus buchneri	no	-0.894254	-0.894254	-0.894254	2	1	5	1	0.026
Rothia dentocariosa	yes	Lentilactobacillus buchneri	no	0.881835	0.881835	0.881835	3	1	4	2	0.029
Rothia dentocariosa	yes	Lentilactobacillus buchneri	no	0.881835	0.881835	0.881835	3	1	4	2	0.031
Selenomonas sp. HMT 133	No	Lentilactobacillus buchneri	no	-0.915967	-0.915967	-0.915967	2	1	5	1	0.014
Selenomonas sp. HMT 133	No	Lentilactobacillus buchneri	no	-0.915967	-0.915967	-0.915967	2	1	5	1	0.019
Anaeroglobus geminatus	No	Lentilactobacillus parafarraginis	no	-0.90511	-0.90511	-0.90511	3	1	4	2	0.03
Anaeroglobus geminatus	No	Lentilactobacillus parafarraginis	no	-0.90511	-0.90511	-0.90511	3	1	4	2	0.019
Bacteroides zoogleoformans	yes	Lentilactobacillus parafarraginis	no	-0.90511	-0.90511	-0.90511	3	1	4	2	0.031
Corynebacterium durum	No	Lentilactobacillus parafarraginis	no	0.978287	0.978287	0.978287	3	1	4	2	0.017
Corynebacterium durum	No	Lentilactobacillus parafarraginis	no	0.978287	0.978287	0.978287	3	1	4	2	0.016
Corynebacterium tuberculostearicum	No	Lentilactobacillus parafarraginis	no	0.90511	0.90511	0.90511	3	1	4	2	0.026
Dialister invisus	yes	Lentilactobacillus parafarraginis	no	0.90511	0.90511	0.90511	3	2	4	1	0.036
Fretibacterium fastidiosum	No	Lentilactobacillus parafarraginis	no	-0.90511	-0.90511	-0.90511	3	1	4	2	0.041
Lachnoanaerobaculum saburreum	yes	Lentilactobacillus parafarraginis	no	-0.90511	-0.90511	-0.90511	3	1	4	2	0.04
Lachnoanaerobaculum saburreum	yes	Lentilactobacillus parafarraginis	no	-0.90511	-0.90511	-0.90511	3	1	4	2	0.02
Limosilactobacillus panis	yes	Lentilactobacillus parafarraginis	no	0.90511	0.90511	0.90511	3	1	4	2	0.025
Methanobrevibacter oralis	yes	Lentilactobacillus parafarraginis	no	0.978287	0.978287	0.978287	3	1	4	2	0.027
Methanobrevibacter oralis	yes	Lentilactobacillus parafarraginis	no	0.978287	0.978287	0.978287	3	1	4	2	0.015
Olegusella massiliensis	No	Lentilactobacillus parafarraginis	no	-0.915967	-0.915967	-0.915967	2	1	5	1	0.027
Olegusella massiliensis	No	Lentilactobacillus parafarraginis	no	-0.915967	-0.915967	-0.915967	2	1	5	1	0.024
Phocaeicola abscessus	yes	Lentilactobacillus parafarraginis	no	-0.90511	-0.90511	-0.90511	3	1	4	2	0.04
Porphyromonas endodontalis	No	Lentilactobacillus parafarraginis	no	-0.90511	-0.90511	-0.90511	3	1	4	2	0.038
Prevotella aurantiaca	No	Lentilactobacillus parafarraginis	no	0.978287	0.978287	0.978287	3	2	4	1	0.013
Prevotella aurantiaca	No	Lentilactobacillus parafarraginis	no	0.978287	0.978287	0.978287	3	2	4	1	0.011
Prevotella multisaccharivorax	No	Lentilactobacillus parafarraginis	no	0.90511	0.90511	0.90511	3	2	4	1	0.048
Prevotella nigrescens	yes	Lentilactobacillus parafarraginis	no	-0.90511	-0.90511	-0.90511	3	1	4	2	0.047
Prevotella nigrescens	yes	Lentilactobacillus parafarraginis	no	-0.90511	-0.90511	-0.90511	3	1	4	2	0.032
Prevotella sp. HMT 475	yes	Lentilactobacillus parafarraginis	no	-0.90511	-0.90511	-0.90511	3	1	4	2	0.036
Prevotella sp. HMT 475	yes	Lentilactobacillus parafarraginis	no	-0.90511	-0.90511	-0.90511	3	1	4	2	0.025
Prevotella veroralis	yes	Lentilactobacillus parafarraginis	no	-0.90511	-0.90511	-0.90511	3	1	4	2	0.048
Prevotella veroralis	yes	Lentilactobacillus parafarraginis	no	-0.90511	-0.90511	-0.90511	3	1	4	2	0.019
Propionibacteriaceae G-2 bacterium HMT 192	No	Lentilactobacillus parafarraginis	no	-0.978287	-0.978287	-0.978287	3	2	4	1	0.012
Propionibacteriaceae G-2 bacterium HMT 192	No	Lentilactobacillus parafarraginis	no	-0.978287	-0.978287	-0.978287	3	2	4	1	0.015
Saccharibacteria TM7 G-1 bacterium HMT 952	No	Lentilactobacillus parafarraginis	no	-0.90511	-0.90511	-0.90511	3	1	4	2	0.044
Saccharibacteria TM7 G-1 bacterium HMT 952	No	Lentilactobacillus parafarraginis	no	-0.90511	-0.90511	-0.90511	3	1	4	2	0.029
Anaerococcus octavius	yes	Lentilactobacillus rapi	no	0.915967	0.915967	0.915967	2	1	5	1	0.023
Anaerococcus octavius	yes	Lentilactobacillus rapi	no	0.915967	0.915967	0.915967	2	1	5	1	0.021
Helicobacter pylori	yes	Lentilactobacillus rapi	no	-0.939242	-0.939242	-0.939242	2	1	5	1	0.029
Helicobacter pylori	yes	Lentilactobacillus rapi	no	-0.939242	-0.939242	-0.939242	2	1	5	1	0.018
Peptidiphaga sp. HMT 183	No	Lentilactobacillus rapi	no	-0.883129	-0.883129	-0.883129	2	1	5	1	0.031
Rothia mucilaginosa	yes	Lentilactobacillus rapi	no	0.881835	0.881835	0.881835	3	1	4	2	0.029
Selenomonas artemidis	yes	Lentilactobacillus rapi	no	-0.894254	-0.894254	-0.894254	2	1	5	1	0.04
Selenomonas artemidis	yes	Lentilactobacillus rapi	no	-0.894254	-0.894254	-0.894254	2	1	5	1	0.031
Selenomonas sp. HMT 133	No	Lentilactobacillus rapi	no	-0.939242	-0.939242	-0.939242	2	1	5	1	0.017
Selenomonas sp. HMT 133	No	Lentilactobacillus rapi	no	-0.939242	-0.939242	-0.939242	2	1	5	1	0.018
Staphylococcus hominis	No	Lentilactobacillus rapi	no	-0.883129	-0.883129	-0.883129	2	1	5	1	0.042
Streptococcus australis	yes	Lentilactobacillus rapi	no	0.881835	0.881835	0.881835	3	1	4	2	0.046
Streptococcus australis	yes	Lentilactobacillus rapi	no	0.881835	0.881835	0.881835	3	1	4	2	0.041
Treponema lecithinolyticum	No	Lentilactobacillus rapi	no	-0.883129	-0.883129	-0.883129	2	1	5	1	0.043
Veillonella denticariosi	yes	Lentilactobacillus rapi	no	0.881835	0.881835	0.881835	3	1	4	2	0.03
Acidipropionibacterium acidifaciens	No	Leptotrichia buccalis	yes	-0.90511	-0.90511	-0.90511	3	1	4	2	0.049
Acidipropionibacterium acidifaciens	No	Leptotrichia buccalis	yes	-0.90511	-0.90511	-0.90511	3	1	4	2	0.033
Alloprevotella rava	No	Leptotrichia buccalis	yes	-0.90511	-0.90511	-0.90511	3	2	4	1	0.035
Alloprevotella tannerae	yes	Leptotrichia buccalis	yes	-0.90511	-0.90511	-0.90511	3	2	4	1	0.025
Anaerolineae G-1 bacterium HMT 439	No	Leptotrichia buccalis	yes	0.90511	0.90511	0.90511	3	1	4	2	0.024
Bacteroides heparinolyticus	No	Leptotrichia buccalis	yes	-0.90511	-0.90511	-0.90511	3	2	4	1	0.035
Bifidobacterium dentium	No	Leptotrichia buccalis	yes	-0.978287	-0.978287	-0.978287	3	1	4	2	0.017
Bifidobacterium dentium	No	Leptotrichia buccalis	yes	-0.978287	-0.978287	-0.978287	3	1	4	2	0.005
Kocuria rhizophila	No	Leptotrichia buccalis	yes	-0.978287	-0.978287	-0.978287	3	1	4	2	0.01
Kocuria rhizophila	No	Leptotrichia buccalis	yes	-0.978287	-0.978287	-0.978287	3	1	4	2	0.011
Lachnoanaerobaculum sp. HMT 083	No	Leptotrichia buccalis	yes	0.90511	0.90511	0.90511	3	1	4	2	0.039
Lachnoanaerobaculum sp. HMT 083	No	Leptotrichia buccalis	yes	0.90511	0.90511	0.90511	3	1	4	2	0.039
Lachnospiraceae G-2 bacterium HMT 096	yes	Leptotrichia buccalis	yes	-0.90511	-0.90511	-0.90511	3	2	4	1	0.041
Lachnospiraceae G-2 bacterium HMT 096	yes	Leptotrichia buccalis	yes	-0.90511	-0.90511	-0.90511	3	2	4	1	0.038
Lactobacillus crispatus	yes	Leptotrichia buccalis	yes	0.978287	0.978287	0.978287	3	2	4	1	0.014
Lactobacillus crispatus	yes	Leptotrichia buccalis	yes	0.978287	0.978287	0.978287	3	2	4	1	0.019
Prevotella bivia	yes	Leptotrichia buccalis	yes	0.978287	0.978287	0.978287	3	1	4	2	0.01
Prevotella bivia	yes	Leptotrichia buccalis	yes	0.978287	0.978287	0.978287	3	1	4	2	0.019
Prevotella pallens	yes	Leptotrichia buccalis	yes	-0.90511	-0.90511	-0.90511	3	2	4	1	0.046
Prevotella pallens	yes	Leptotrichia buccalis	yes	-0.90511	-0.90511	-0.90511	3	2	4	1	0.033
Prevotella pleuritidis	yes	Leptotrichia buccalis	yes	-0.90511	-0.90511	-0.90511	3	2	4	1	0.029
Prevotella sp. HMT 314	yes	Leptotrichia buccalis	yes	0.978287	0.978287	0.978287	3	1	4	2	0.014
Prevotella sp. HMT 314	yes	Leptotrichia buccalis	yes	0.978287	0.978287	0.978287	3	1	4	2	0.009
Pseudoramibacter alactolyticus	No	Leptotrichia buccalis	yes	0.939242	0.939242	0.939242	2	1	5	1	0.021
Pseudoramibacter alactolyticus	No	Leptotrichia buccalis	yes	0.939242	0.939242	0.939242	2	1	5	1	0.024
Schaalia sp. HMT 180	No	Leptotrichia buccalis	yes	0.90511	0.90511	0.90511	3	2	4	1	0.042
Streptococcus pyogenes	yes	Leptotrichia buccalis	yes	0.978287	0.978287	0.978287	3	2	4	1	0.016
Streptococcus pyogenes	yes	Leptotrichia buccalis	yes	0.978287	0.978287	0.978287	3	2	4	1	0.012
Streptococcus sobrinus	No	Leptotrichia buccalis	yes	-0.978287	-0.978287	-0.978287	3	1	4	2	0.019
Streptococcus sobrinus	No	Leptotrichia buccalis	yes	-0.978287	-0.978287	-0.978287	3	1	4	2	0.011
Tannerella sp. HMT 286	yes	Leptotrichia buccalis	yes	0.90511	0.90511	0.90511	3	1	4	2	0.039
Tannerella sp. HMT 286	yes	Leptotrichia buccalis	yes	0.90511	0.90511	0.90511	3	1	4	2	0.038
Acidipropionibacterium acidifaciens	No	Leptotrichia hofstadii	yes	-0.90511	-0.90511	-0.90511	3	1	4	2	0.048
Alloprevotella rava	No	Leptotrichia hofstadii	yes	-0.90511	-0.90511	-0.90511	3	2	4	1	0.033
Alloprevotella tannerae	yes	Leptotrichia hofstadii	yes	-0.90511	-0.90511	-0.90511	3	2	4	1	0.035
Anaerolineae G-1 bacterium HMT 439	No	Leptotrichia hofstadii	yes	0.90511	0.90511	0.90511	3	1	4	2	0.04
Bacteroides heparinolyticus	No	Leptotrichia hofstadii	yes	-0.90511	-0.90511	-0.90511	3	2	4	1	0.037
Bifidobacterium dentium	No	Leptotrichia hofstadii	yes	-0.978287	-0.978287	-0.978287	3	1	4	2	0.011
Bifidobacterium dentium	No	Leptotrichia hofstadii	yes	-0.978287	-0.978287	-0.978287	3	1	4	2	0.014
Kocuria rhizophila	No	Leptotrichia hofstadii	yes	-0.978287	-0.978287	-0.978287	3	1	4	2	0.016
Kocuria rhizophila	No	Leptotrichia hofstadii	yes	-0.978287	-0.978287	-0.978287	3	1	4	2	0.017
Lachnoanaerobaculum sp. HMT 083	No	Leptotrichia hofstadii	yes	0.90511	0.90511	0.90511	3	1	4	2	0.041
Lachnoanaerobaculum sp. HMT 083	No	Leptotrichia hofstadii	yes	0.90511	0.90511	0.90511	3	1	4	2	0.024
Lachnospiraceae G-2 bacterium HMT 096	yes	Leptotrichia hofstadii	yes	-0.90511	-0.90511	-0.90511	3	2	4	1	0.037
Lachnospiraceae G-2 bacterium HMT 096	yes	Leptotrichia hofstadii	yes	-0.90511	-0.90511	-0.90511	3	2	4	1	0.035
Lactobacillus crispatus	yes	Leptotrichia hofstadii	yes	0.978287	0.978287	0.978287	3	2	4	1	0.016
Lactobacillus crispatus	yes	Leptotrichia hofstadii	yes	0.978287	0.978287	0.978287	3	2	4	1	0.009
Prevotella bivia	yes	Leptotrichia hofstadii	yes	0.978287	0.978287	0.978287	3	1	4	2	0.016
Prevotella bivia	yes	Leptotrichia hofstadii	yes	0.978287	0.978287	0.978287	3	1	4	2	0.011
Prevotella pallens	yes	Leptotrichia hofstadii	yes	-0.90511	-0.90511	-0.90511	3	2	4	1	0.035
Prevotella pleuritidis	yes	Leptotrichia hofstadii	yes	-0.90511	-0.90511	-0.90511	3	2	4	1	0.049
Prevotella pleuritidis	yes	Leptotrichia hofstadii	yes	-0.90511	-0.90511	-0.90511	3	2	4	1	0.041
Prevotella sp. HMT 314	yes	Leptotrichia hofstadii	yes	0.978287	0.978287	0.978287	3	1	4	2	0.01
Prevotella sp. HMT 314	yes	Leptotrichia hofstadii	yes	0.978287	0.978287	0.978287	3	1	4	2	0.006
Pseudoramibacter alactolyticus	No	Leptotrichia hofstadii	yes	0.939242	0.939242	0.939242	2	1	5	1	0.024
Pseudoramibacter alactolyticus	No	Leptotrichia hofstadii	yes	0.939242	0.939242	0.939242	2	1	5	1	0.024
Schaalia sp. HMT 180	No	Leptotrichia hofstadii	yes	0.90511	0.90511	0.90511	3	2	4	1	0.046
Schaalia sp. HMT 180	No	Leptotrichia hofstadii	yes	0.90511	0.90511	0.90511	3	2	4	1	0.038
Streptococcus pyogenes	yes	Leptotrichia hofstadii	yes	0.978287	0.978287	0.978287	3	2	4	1	0.026
Streptococcus pyogenes	yes	Leptotrichia hofstadii	yes	0.978287	0.978287	0.978287	3	2	4	1	0.011
Streptococcus sobrinus	No	Leptotrichia hofstadii	yes	-0.978287	-0.978287	-0.978287	3	1	4	2	0.022
Streptococcus sobrinus	No	Leptotrichia hofstadii	yes	-0.978287	-0.978287	-0.978287	3	1	4	2	0.016
Tannerella sp. HMT 286	yes	Leptotrichia hofstadii	yes	0.90511	0.90511	0.90511	3	1	4	2	0.031
Tannerella sp. HMT 286	yes	Leptotrichia hofstadii	yes	0.90511	0.90511	0.90511	3	1	4	2	0.021
Helicobacter pylori	yes	Leptotrichia shahii	yes	0.989144	0.989144	0.989144	2	1	5	1	0.006
Helicobacter pylori	yes	Leptotrichia shahii	yes	0.989144	0.989144	0.989144	2	1	5	1	0.003
Prevotella salivae	yes	Leptotrichia shahii	yes	-0.915967	-0.915967	-0.915967	2	1	5	1	0.026
Prevotella salivae	yes	Leptotrichia shahii	yes	-0.915967	-0.915967	-0.915967	2	1	5	1	0.019
Pseudoramibacter alactolyticus	No	Leptotrichia shahii	yes	0.967431	0.967431	0.967431	2	1	5	1	0.006
Pseudoramibacter alactolyticus	No	Leptotrichia shahii	yes	0.967431	0.967431	0.967431	2	1	5	1	0.006
Rothia dentocariosa	yes	Leptotrichia shahii	yes	-0.881835	-0.881835	-0.881835	3	1	4	2	0.037
Selenomonas sp. HMT 133	No	Leptotrichia shahii	yes	0.989144	0.989144	0.989144	2	1	5	1	0.004
Selenomonas sp. HMT 133	No	Leptotrichia shahii	yes	0.989144	0.989144	0.989144	2	1	5	1	0.005
Helicobacter pylori	yes	Leptotrichia sp. HMT 212	yes	0.989144	0.989144	0.989144	2	1	5	1	0.007
Helicobacter pylori	yes	Leptotrichia sp. HMT 212	yes	0.989144	0.989144	0.989144	2	1	5	1	0.003
Prevotella salivae	yes	Leptotrichia sp. HMT 212	yes	-0.915967	-0.915967	-0.915967	2	1	5	1	0.021
Prevotella salivae	yes	Leptotrichia sp. HMT 212	yes	-0.915967	-0.915967	-0.915967	2	1	5	1	0.026
Pseudoramibacter alactolyticus	No	Leptotrichia sp. HMT 212	yes	0.967431	0.967431	0.967431	2	1	5	1	0.005
Pseudoramibacter alactolyticus	No	Leptotrichia sp. HMT 212	yes	0.967431	0.967431	0.967431	2	1	5	1	0.012
Rothia dentocariosa	yes	Leptotrichia sp. HMT 212	yes	-0.881835	-0.881835	-0.881835	3	1	4	2	0.039
Selenomonas sp. HMT 133	No	Leptotrichia sp. HMT 212	yes	0.989144	0.989144	0.989144	2	1	5	1	0.008
Selenomonas sp. HMT 133	No	Leptotrichia sp. HMT 212	yes	0.989144	0.989144	0.989144	2	1	5	1	0.004
Campylobacter sputorum	No	Leptotrichia sp. HMT 215	yes	0.866065	0.866065	0.866065	2	1	5	1	0.041
Gracilibacteria GN02 G-3 bacterium HMT 996	No	Leptotrichia sp. HMT 215	yes	0.883129	0.883129	0.883129	2	1	5	1	0.048
Megasphaera micronuciformis	No	Leptotrichia sp. HMT 215	yes	-0.894254	-0.894254	-0.894254	2	1	5	1	0.023
Mycoplasmopsis fermentans	No	Leptotrichia sp. HMT 215	yes	0.915967	0.915967	0.915967	2	1	5	1	0.014
Mycoplasmopsis fermentans	No	Leptotrichia sp. HMT 215	yes	0.915967	0.915967	0.915967	2	1	5	1	0.015
Selenomonas flueggei	No	Leptotrichia sp. HMT 215	yes	0.989144	0.989144	0.989144	2	1	5	1	0.006
Selenomonas flueggei	No	Leptotrichia sp. HMT 215	yes	0.989144	0.989144	0.989144	2	1	5	1	0.006
Selenomonas sp. HMT 136	yes	Leptotrichia sp. HMT 215	yes	0.989144	0.989144	0.989144	2	1	5	1	0.005
Selenomonas sp. HMT 136	yes	Leptotrichia sp. HMT 215	yes	0.989144	0.989144	0.989144	2	1	5	1	0.005
Selenomonas sp. HMT 149	yes	Leptotrichia sp. HMT 215	yes	0.904842	0.904842	0.904842	2	1	5	1	0.039
Selenomonas sp. HMT 478	yes	Leptotrichia sp. HMT 215	yes	0.989144	0.989144	0.989144	2	1	5	1	0.008
Selenomonas sp. HMT 478	yes	Leptotrichia sp. HMT 215	yes	0.989144	0.989144	0.989144	2	1	5	1	0.007
Anaerolinea thermophila	No	Leptotrichia sp. HMT 223	yes	0.939242	0.939242	0.939242	2	1	5	1	0.019
Anaerolinea thermophila	No	Leptotrichia sp. HMT 223	yes	0.939242	0.939242	0.939242	2	1	5	1	0.024
Arthrospira platensis	No	Leptotrichia sp. HMT 223	yes	0.904842	0.904842	0.904842	2	1	5	1	0.045
Arthrospira platensis	No	Leptotrichia sp. HMT 223	yes	0.904842	0.904842	0.904842	2	1	5	1	0.046
Cryptobacterium curtum	No	Leptotrichia sp. HMT 223	yes	0.904842	0.904842	0.904842	2	1	5	1	0.035
Cryptobacterium curtum	No	Leptotrichia sp. HMT 223	yes	0.904842	0.904842	0.904842	2	1	5	1	0.043
Helicobacter pylori	yes	Leptotrichia sp. HMT 223	yes	0.904842	0.904842	0.904842	2	1	5	1	0.048
Helicobacter pylori	yes	Leptotrichia sp. HMT 223	yes	0.904842	0.904842	0.904842	2	1	5	1	0.033
Saccharibacteria TM7 G-7 bacterium HMT 989	No	Leptotrichia sp. HMT 223	yes	-0.883129	-0.883129	-0.883129	2	1	5	1	0.044
Schaalia georgiae	No	Leptotrichia sp. HMT 223	yes	0.90511	0.90511	0.90511	2	1	4	1	0.039
Selenomonas sp. HMT 133	No	Leptotrichia sp. HMT 223	yes	0.904842	0.904842	0.904842	2	1	5	1	0.048
Selenomonas sp. HMT 133	No	Leptotrichia sp. HMT 223	yes	0.904842	0.904842	0.904842	2	1	5	1	0.029
Sneathia sanguinegens	yes	Leptotrichia sp. HMT 223	yes	-0.881835	-0.881835	-0.881835	3	1	4	2	0.036
Acidipropionibacterium acidifaciens	No	Leptotrichia sp. HMT 225	yes	-0.90511	-0.90511	-0.90511	3	1	4	2	0.034
Alloprevotella rava	No	Leptotrichia sp. HMT 225	yes	-0.90511	-0.90511	-0.90511	3	2	4	1	0.039
Alloprevotella tannerae	yes	Leptotrichia sp. HMT 225	yes	-0.90511	-0.90511	-0.90511	3	2	4	1	0.045
Alloprevotella tannerae	yes	Leptotrichia sp. HMT 225	yes	-0.90511	-0.90511	-0.90511	3	2	4	1	0.042
Anaerolineae G-1 bacterium HMT 439	No	Leptotrichia sp. HMT 225	yes	0.90511	0.90511	0.90511	3	1	4	2	0.043
Anaerolineae G-1 bacterium HMT 439	No	Leptotrichia sp. HMT 225	yes	0.90511	0.90511	0.90511	3	1	4	2	0.031
Bacteroides heparinolyticus	No	Leptotrichia sp. HMT 225	yes	-0.90511	-0.90511	-0.90511	3	2	4	1	0.031
Bifidobacterium dentium	No	Leptotrichia sp. HMT 225	yes	-0.978287	-0.978287	-0.978287	3	1	4	2	0.013
Bifidobacterium dentium	No	Leptotrichia sp. HMT 225	yes	-0.978287	-0.978287	-0.978287	3	1	4	2	0.014
Kocuria rhizophila	No	Leptotrichia sp. HMT 225	yes	-0.978287	-0.978287	-0.978287	3	1	4	2	0.011
Kocuria rhizophila	No	Leptotrichia sp. HMT 225	yes	-0.978287	-0.978287	-0.978287	3	1	4	2	0.007
Lachnoanaerobaculum sp. HMT 083	No	Leptotrichia sp. HMT 225	yes	0.90511	0.90511	0.90511	3	1	4	2	0.032
Lachnoanaerobaculum sp. HMT 083	No	Leptotrichia sp. HMT 225	yes	0.90511	0.90511	0.90511	3	1	4	2	0.032
Lachnospiraceae G-2 bacterium HMT 096	yes	Leptotrichia sp. HMT 225	yes	-0.90511	-0.90511	-0.90511	3	2	4	1	0.047
Lachnospiraceae G-2 bacterium HMT 096	yes	Leptotrichia sp. HMT 225	yes	-0.90511	-0.90511	-0.90511	3	2	4	1	0.038
Lachnospiraceae G-2 bacterium HMT 096	yes	Leptotrichia sp. HMT 225	yes	-0.90511	-0.90511	-0.90511	3	2	4	1	0.035
Lactobacillus crispatus	yes	Leptotrichia sp. HMT 225	yes	0.978287	0.978287	0.978287	3	2	4	1	0.01
Lactobacillus crispatus	yes	Leptotrichia sp. HMT 225	yes	0.978287	0.978287	0.978287	3	2	4	1	0.011
Prevotella bivia	yes	Leptotrichia sp. HMT 225	yes	0.978287	0.978287	0.978287	3	1	4	2	0.013
Prevotella bivia	yes	Leptotrichia sp. HMT 225	yes	0.978287	0.978287	0.978287	3	1	4	2	0.017
Prevotella pallens	yes	Leptotrichia sp. HMT 225	yes	-0.90511	-0.90511	-0.90511	3	2	4	1	0.047
Prevotella pleuritidis	yes	Leptotrichia sp. HMT 225	yes	-0.90511	-0.90511	-0.90511	3	2	4	1	0.041
Prevotella sp. HMT 314	yes	Leptotrichia sp. HMT 225	yes	0.978287	0.978287	0.978287	3	1	4	2	0.01
Prevotella sp. HMT 314	yes	Leptotrichia sp. HMT 225	yes	0.978287	0.978287	0.978287	3	1	4	2	0.009
Pseudoramibacter alactolyticus	No	Leptotrichia sp. HMT 225	yes	0.939242	0.939242	0.939242	2	1	5	1	0.016
Pseudoramibacter alactolyticus	No	Leptotrichia sp. HMT 225	yes	0.939242	0.939242	0.939242	2	1	5	1	0.017
Schaalia sp. HMT 180	No	Leptotrichia sp. HMT 225	yes	0.90511	0.90511	0.90511	3	2	4	1	0.042
Streptococcus pyogenes	yes	Leptotrichia sp. HMT 225	yes	0.978287	0.978287	0.978287	3	2	4	1	0.019
Streptococcus pyogenes	yes	Leptotrichia sp. HMT 225	yes	0.978287	0.978287	0.978287	3	2	4	1	0.014
Streptococcus sobrinus	No	Leptotrichia sp. HMT 225	yes	-0.978287	-0.978287	-0.978287	3	1	4	2	0.015
Streptococcus sobrinus	No	Leptotrichia sp. HMT 225	yes	-0.978287	-0.978287	-0.978287	3	1	4	2	0.018
Tannerella sp. HMT 286	yes	Leptotrichia sp. HMT 225	yes	0.90511	0.90511	0.90511	3	1	4	2	0.037
Tannerella sp. HMT 286	yes	Leptotrichia sp. HMT 225	yes	0.90511	0.90511	0.90511	3	1	4	2	0.041
Arthrospira platensis	No	Leptotrichia sp. HMT 417	yes	0.967431	0.967431	0.967431	2	1	5	1	0.011
Arthrospira platensis	No	Leptotrichia sp. HMT 417	yes	0.967431	0.967431	0.967431	2	1	5	1	0.011
Centipeda periodontii	No	Leptotrichia sp. HMT 417	yes	0.915967	0.915967	0.915967	2	1	5	1	0.026
Centipeda periodontii	No	Leptotrichia sp. HMT 417	yes	0.915967	0.915967	0.915967	2	1	5	1	0.017
Cryptobacterium curtum	No	Leptotrichia sp. HMT 417	yes	0.967431	0.967431	0.967431	2	1	5	1	0.008
Cryptobacterium curtum	No	Leptotrichia sp. HMT 417	yes	0.967431	0.967431	0.967431	2	1	5	1	0.005
Saccharibacteria TM7 G-7 bacterium HMT 989	No	Leptotrichia sp. HMT 417	yes	-0.989144	-0.989144	-0.989144	2	1	5	1	0.008
Saccharibacteria TM7 G-7 bacterium HMT 989	No	Leptotrichia sp. HMT 417	yes	-0.989144	-0.989144	-0.989144	2	1	5	1	0.001
Selenomonas sp. HMT 126	No	Leptotrichia sp. HMT 417	yes	0.915967	0.915967	0.915967	2	1	5	1	0.024
Selenomonas sp. HMT 126	No	Leptotrichia sp. HMT 417	yes	0.915967	0.915967	0.915967	2	1	5	1	0.009
Selenomonas sp. HMT 892	No	Leptotrichia sp. HMT 417	yes	0.915967	0.915967	0.915967	2	1	5	1	0.022
Selenomonas sp. HMT 892	No	Leptotrichia sp. HMT 417	yes	0.915967	0.915967	0.915967	2	1	5	1	0.016
Helicobacter pylori	yes	Leptotrichia sp. HMT 498	yes	0.989144	0.989144	0.989144	2	1	5	1	0.003
Helicobacter pylori	yes	Leptotrichia sp. HMT 498	yes	0.989144	0.989144	0.989144	2	1	5	1	0.007
Prevotella salivae	yes	Leptotrichia sp. HMT 498	yes	-0.915967	-0.915967	-0.915967	2	1	5	1	0.022
Prevotella salivae	yes	Leptotrichia sp. HMT 498	yes	-0.915967	-0.915967	-0.915967	2	1	5	1	0.02
Pseudoramibacter alactolyticus	No	Leptotrichia sp. HMT 498	yes	0.967431	0.967431	0.967431	2	1	5	1	0.007
Pseudoramibacter alactolyticus	No	Leptotrichia sp. HMT 498	yes	0.967431	0.967431	0.967431	2	1	5	1	0.005
Rothia dentocariosa	yes	Leptotrichia sp. HMT 498	yes	-0.881835	-0.881835	-0.881835	3	1	4	2	0.043
Rothia dentocariosa	yes	Leptotrichia sp. HMT 498	yes	-0.881835	-0.881835	-0.881835	3	1	4	2	0.04
Selenomonas sp. HMT 133	No	Leptotrichia sp. HMT 498	yes	0.989144	0.989144	0.989144	2	1	5	1	0.008
Selenomonas sp. HMT 133	No	Leptotrichia sp. HMT 498	yes	0.989144	0.989144	0.989144	2	1	5	1	0.007
Corynebacterium durum	No	Leptotrichia sp. HMT 847	no	-0.90511	-0.90511	-0.90511	3	1	4	2	0.04
Corynebacterium durum	No	Leptotrichia sp. HMT 847	no	-0.90511	-0.90511	-0.90511	3	1	4	2	0.025
Methanobrevibacter oralis	yes	Leptotrichia sp. HMT 847	no	-0.90511	-0.90511	-0.90511	3	1	4	2	0.04
[truncated: 1,790 more rows]
